# Supplementary material for: Comparison of breast cancer metastasis models reveals a possible mechanism of tumor aggressiveness
Source: Cell Death Dis. 2018 Oct 10;9(10):1040. doi: 10.1038/s41419-018-1094-8 (PMC6180100; doi:10.1038/s41419-018-1094-8)
Supplement: Supplementary file 6 — Supplementary table 4 [file 41419_2018_1094_MOESM6_ESM.csv]

	Mean expression	log2 Fold Change	stat	p value	p adjusted	Mean_IV	SE_IV	Mean_Orthotopic	SE_Orthotopic
mmu-miR-223	13545.20604	1.233043343	4.859317736	1.18E-06	0.00018022	7993.530274	1064.097947	19096.8818	1997.052201
mmu-miR-196b	473.3910176	-1.864875689	-4.587843596	4.48E-06	0.000342604	744.9452003	126.1700772	201.8368349	50.92480665
mmu-miR-100	2849.881066	-1.589505	-4.459299366	8.22E-06	0.000419363	4339.418275	812.8269459	1360.343857	207.0842941
mmu-miR-425	718.1949029	0.466968014	4.252901898	2.11E-05	0.000807144	541.9108734	117.9468908	894.4789325	170.6296416
mmu-let-7e	3956.010013	-0.983586022	-3.991733193	6.56E-05	0.00200712	5308.780133	608.1635109	2603.239893	295.0400641
mmu-miR-31	534.2977117	-1.281761807	-3.477625253	0.000505877	0.012899854	807.7943616	254.7583124	260.8010618	97.49938694
mmu-miR-125a-5p	11366.76496	-0.543767769	-3.368973792	0.000754486	0.014479279	12808.88523	2161.154778	9924.6447	1658.777094
mmu-miR-96	1183.676193	-1.000723915	-3.327102942	0.000877539	0.014918171	1620.578965	320.9805645	746.7734209	76.64647684
mmu-miR-1224	369.1397259	0.904805828	3.291857009	0.000995282	0.015227815	218.4454248	39.97268193	519.8340271	147.0322376
mmu-miR-29c	3768.816022	0.758511854	3.22273437	0.001269732	0.017660824	2820.062076	198.5714767	4717.569969	604.3209353
mmu-miR-139-5p	45.92992616	2.367493128	3.084780921	0.002037021	0.019479017	28.79343472	12.44654611	63.0664176	23.09959756
mmu-miR-142-5p	286.7215456	-0.916295352	-3.088145116	0.002014101	0.019479017	370.8837614	147.3322107	202.5593298	34.79086077
mmu-miR-191	929.050715	0.483937317	3.154722984	0.001606506	0.019479017	745.8308834	56.44407825	1112.270547	106.5175181
mmu-miR-210	1186.9384	-1.622497711	-3.108772745	0.001878662	0.019479017	1660.828206	429.956608	713.0478654	225.5343837
mmu-miR-335-5p	364.997607	1.065918892	3.115297878	0.001837592	0.019479017	231.1431825	35.358257	498.8520316	63.48165617
mmu-miR-29b	8077.58778	-0.94095105	-3.040164641	0.002364489	0.021280397	11188.16206	2333.904004	4967.013498	1108.588493
mmu-miR-99a	9929.444666	-0.651496863	-2.904916211	0.003673514	0.031224871	11737.06327	2957.740408	8121.826065	1232.917434
mmu-miR-1	80.89672394	4.86643722	2.857530379	0.004269518	0.034380853	7.88275801	4.848253286	153.9106899	78.46972856
mmu-let-7i	21570.07261	-0.559245767	-2.835664861	0.004573041	0.034983761	25233.69489	5649.277663	17906.45034	1394.273869
mmu-miR-20a+mmu-miR-20b	1600.983571	-0.909429266	-2.679901453	0.007364384	0.047654796	2153.380854	401.0908304	1048.586288	287.0734587
mmu-miR-30a	3507.607791	0.758176365	2.637568057	0.008350287	0.049072449	2614.93716	328.4268559	4400.278422	575.1440018
mmu-miR-125a-3p	127.7245725	-0.562194544	-2.591303219	0.009561321	0.062704012	155.1612473	14.43825074	100.2878977	8.198369951
mmu-miR-378	814.2916932	0.763929992	2.581544764	0.009835923	0.062704012	547.3707959	97.28311683	1081.212591	256.3719806
mmu-let-7g	23640.48841	-0.595213665	-2.533269609	0.0113004	0.066706038	28111.51152	8223.063519	19169.4653	1858.041504
mmu-miR-98	426.1743288	-0.735326105	-2.53217727	0.011335667	0.066706038	535.6708879	60.44029233	316.6777697	47.06622521
mmu-miR-338-3p	214.5552735	0.625818689	2.459514553	0.013912506	0.076021906	171.289728	16.04694646	257.820819	26.8531154
mmu-let-7b	16635.45772	-0.670516575	-2.404752921	0.016183403	0.085381404	20267.8145	4105.213923	13003.10094	1704.409657
mmu-miR-375	130.1460664	3.533311947	2.36128918	0.018211523	0.092878769	15.85557108	8.245548016	244.4365618	120.0062661
mmu-let-7d	22494.63918	-0.506565445	-2.293405004	0.021824699	0.099429118	25534.38236	7857.040684	19454.89601	3143.843311
mmu-miR-101b	90.95629	-1.295621269	-2.288724586	0.02209536	0.099429118	125.4928601	23.5646312	56.41971993	24.65897343
mmu-miR-1966	75.47950535	1.400785092	2.31758177	0.020472062	0.099429118	72.42747022	28.73037933	78.53154047	20.38451239
mmu-miR-9	627.2918322	-1.455970282	-2.311281361	0.020817319	0.099429118	988.2468112	326.6759184	266.3368531	74.27800268
mmu-miR-145	2708.917954	0.829259167	2.091075706	0.036521278	0.155215432	2027.776908	228.7235113	3390.059	861.9213263
mmu-let-7c	12373.44222	-0.865835284	-2.0654907	0.038876595	0.160759972	16166.42329	3167.006485	6836.191657	1960.957019
mmu-miR-142-3p	7537.555976	0.703432186	2.010331456	0.04439612	0.177613123	5787.275963	635.3909712	9287.835989	1955.905952
mmu-miR-200a	433.9207494	0.869758066	1.97172884	0.04864057	0.177613123	310.9111093	64.22212829	556.9303894	125.5891977
mmu-miR-29a	14278.79463	-0.2571536	-1.993039985	0.046257069	0.177613123	15646.76871	949.8987693	12910.82054	614.1506391
mmu-miR-301a	1713.934784	-0.411543115	-1.970714478	0.048756544	0.177613123	1854.264744	310.9292413	1573.604825	277.3084314
mmu-miR-429	303.2774669	0.865987344	1.984175742	0.047236252	0.177613123	223.5896404	37.90700395	382.9652935	85.31527011
mmu-miR-301b	214.682171	1.2890569	1.944077464	0.05188611	0.184618021	139.9003974	41.53493843	289.4639445	39.93108492
mmu-miR-374	80.63339323	1.977918085	1.907386475	0.05647056	0.196363537	78.32882007	32.49751494	82.9379664	39.32439458
mmu-miR-10a	562.2432653	0.602522747	1.884716836	0.059468078	0.199016596	438.1798807	46.68147773	686.30665	129.2582583
mmu-miR-200b	1462.582845	0.585148708	1.882007074	0.059835055	0.199016596	1147.190583	274.359908	1777.975108	273.4001318
mmu-let-7a	6147.554382	-0.683028795	-1.860072523	0.062875266	0.200414911	7585.698005	1250.663748	4709.410759	1534.133187
mmu-let-7f	4517.435376	-0.595825651	-1.86585998	0.062060958	0.200414911	5455.31053	688.1207555	3579.560222	840.3738071
mmu-miR-1186	177.8189556	0.60452832	1.795783565	0.072528945	0.226467932	165.4023064	44.41684223	190.2356048	22.6899155
mmu-miR-182	48.65172883	-1.309275269	-1.746435651	0.08073528	0.244912497	77.18396715	36.75090978	20.11949052	14.22064451
mmu-miR-23a	12089.5977	0.361147791	1.74126294	0.081637499	0.244912497	9852.301712	1220.312196	14326.89369	2484.490067
mmu-miR-19a	3154.895319	-0.386786937	-1.716074225	0.086148458	0.253475271	3559.817868	274.4779559	2749.97277	293.6290636
mmu-miR-26a	59.19350667	2.403208056	1.683602049	0.092258602	0.261399374	53.67577331	22.49034545	64.71124003	30.99053499
mmu-miR-27a	9402.804043	-0.284340892	-1.685256042	0.091939183	0.261399374	9673.87585	1462.804673	9131.732235	1530.824499
mmu-miR-532-5p	221.2567297	0.643880118	1.664406292	0.096031264	0.267141515	180.4757733	33.62943753	262.0376861	37.20486877
mmu-miR-28	439.333096	-0.388271568	-1.641419118	0.100710444	0.27515532	531.8167601	107.4119816	346.849432	52.42104737
mmu-miR-183	267.1908948	-0.799559509	-1.632070516	0.102664632	0.275573486	380.3856419	122.9638048	153.9961476	46.50740779
mmu-miR-1961	77.22311751	0.925114645	1.571186841	0.116139256	0.30117468	76.62615684	28.13393373	77.82007817	19.25142239
mmu-miR-674	149.7253307	-0.503027566	-1.572453123	0.115845503	0.30117468	168.2070663	15.61756669	131.2435951	25.93951059
mmu-miR-423-3p	115.0850724	0.795813871	1.524118086	0.127479216	0.325072	113.692771	40.42654922	116.4773738	30.17083725
mmu-miR-1965	47.63643785	1.575353494	1.484719004	0.137618275	0.345173707	53.6658856	22.03785007	41.6069901	14.65094466
mmu-miR-340-5p	496.0066727	0.676624186	1.456560933	0.145237618	0.358408962	496.3028815	161.8972635	495.7104638	154.4189861
mmu-miR-148a	2360.896395	0.436975516	1.407728272	0.159211547	0.369081313	1999.571431	616.5511262	2722.22136	324.3367142
mmu-miR-30c	8106.454608	0.456945351	1.41837421	0.156081541	0.369081313	6347.265369	1553.816922	9865.643848	2823.659354
mmu-miR-486	552.2578529	0.651616132	1.407938807	0.159149191	0.369081313	402.0685264	53.13697971	702.4471794	276.1125103
mmu-miR-652	249.679716	0.490735473	1.424032797	0.154436978	0.369081313	185.3316842	39.31851952	314.0277478	59.23608302
mmu-miR-872	197.8265525	-0.339864827	-1.395141075	0.162973302	0.372162914	220.0401385	17.60940234	175.6129666	18.84195869
mmu-miR-138	51.23483259	1.682621723	1.261717291	0.207050533	0.440285534	57.85075949	26.51403549	44.61890569	21.36721004
mmu-miR-150	4220.081239	0.535513878	1.26744212	0.204997247	0.440285534	3619.390523	1530.083908	4820.771956	917.9212262
mmu-miR-1937a+mmu-miR-1937b	576.4856945	-0.490384842	-1.287692376	0.197853069	0.440285534	710.2644629	176.903933	442.7069261	123.542907
mmu-miR-195	56.55847065	0.875461748	1.261321071	0.207193192	0.440285534	46.00693519	21.96519056	67.1100061	41.48174919
mmu-miR-467b	113.9659123	1.17886298	1.270872413	0.203774042	0.440285534	102.7672363	40.94900342	125.1645883	51.76859321
mmu-miR-125b-3p	316.3505386	-0.563806961	-1.248611605	0.211807166	0.443924607	385.4705572	90.05312268	247.2305201	39.09729923
mmu-miR-148b	320.2195808	0.226141647	1.232284122	0.217842969	0.450405057	304.6980724	26.70285441	335.7410892	39.8208866
mmu-miR-467a	67.60103356	1.549082644	1.182209572	0.237122556	0.477365145	91.67503016	42.45552368	43.52703696	17.30267283
mmu-miR-484	92.95867921	1.521644945	1.188172958	0.234765275	0.477365145	108.9736448	47.85894641	76.94371362	45.89809807
mmu-miR-106a+mmu-miR-17	5119.059085	-0.23455431	-1.159622092	0.246202702	0.480573392	5482.909772	415.751884	4755.208397	507.479355
mmu-miR-350	480.5828647	-0.210262794	-1.154880899	0.248139202	0.480573392	535.2585657	61.38931661	425.9071637	48.96215304
mmu-miR-669f	226.1257766	2.393541027	1.156132783	0.247626849	0.480573392	323.4586059	153.4773911	128.7929473	72.59846929
mmu-miR-669a	409.3682881	-0.486972213	-1.138035445	0.255105682	0.487889617	441.8655232	50.07665756	376.8710531	113.2517601
mmu-miR-34a	56.88370371	-0.651726072	-1.118643347	0.263292323	0.491264945	79.28247701	35.81841729	34.48493042	21.54985051
mmu-miR-1198	100.2550033	0.287233199	1.082293751	0.279122022	0.502395751	87.16432327	11.70238257	113.3456833	11.56694735
mmu-miR-221	233.5558307	1.212163024	1.080326778	0.279996689	0.502395751	348.8144354	157.614785	118.297226	63.34386013
mmu-miR-340-3p	46.80512499	1.318026925	1.076282504	0.281800931	0.502395751	53.35192339	23.04301338	40.25832659	20.87789569
mmu-miR-450a-5p	213.4676273	0.711899573	1.074960568	0.282392383	0.502395751	217.2165366	80.73142221	209.718718	90.65940171
mmu-miR-146b	201.7894677	0.719930935	1.033162984	0.301527632	0.511565505	164.1464275	46.39837844	239.4325079	58.84122088
mmu-miR-1896	86.36641044	0.466555263	1.013227346	0.310951582	0.511565505	95.26255288	33.61595646	77.47026801	18.37534346
mmu-miR-193	40.52383781	1.421798305	1.035784172	0.300302843	0.511565505	50.75488787	23.95582654	30.29278776	13.10359442
mmu-miR-199a-5p	591.4818332	0.465957936	1.046842397	0.295172273	0.511565505	517.9983419	111.0778946	664.9653245	102.8977924
mmu-miR-2141	172.2700627	0.54229848	1.032642423	0.301771267	0.511565505	131.4823949	29.85945335	213.0577305	87.91879938
mmu-miR-222	78.16002102	-0.746969125	-1.015163804	0.310027751	0.511565505	110.964447	57.47043099	45.35559509	30.20371642
mmu-miR-30b	389.3679697	0.36058085	1.023576528	0.306035336	0.511565505	368.7675444	89.17882424	409.968395	144.6030292
mmu-miR-1937c	236.2422353	0.565795605	0.94521887	0.344547147	0.560805463	259.1372452	101.6990168	213.3472255	64.09372066
mmu-miR-106b	767.1170514	-0.205966241	-0.92745265	0.353691565	0.563695932	866.1906142	156.7205228	668.0434887	151.9172819
mmu-miR-467f	233.3166851	-0.488266121	-0.927876969	0.353471392	0.563695932	300.679162	79.94527663	165.9542082	49.26845377
mmu-miR-1960	57.50559291	0.516605142	0.874950892	0.381600627	0.599775251	61.13283354	21.26019571	53.87835228	15.47167692
mmu-miR-25	6703.16771	-0.138795228	-0.863086575	0.388089869	0.599775251	6674.844955	1168.886513	6731.490465	989.3287932
mmu-miR-362-3p	182.5465557	0.559403749	0.867174809	0.385846236	0.599775251	143.5747063	32.71469236	221.5184052	64.88322939
mmu-miR-10b	44.64937492	-0.552673974	-0.833558693	0.404529711	0.600903356	60.60677519	26.24052637	28.69197465	19.75462129
mmu-miR-30d	2416.410726	0.208955756	0.835295266	0.403551482	0.600903356	2316.699754	196.0126717	2516.121699	437.2002447
mmu-miR-451	17296.97138	0.267793637	0.839541504	0.401165509	0.600903356	15068.76181	1768.314374	19525.18095	5082.876851
mmu-miR-7a	156.8127325	0.490614753	0.83381515	0.404385157	0.600903356	121.8764579	63.35224987	191.7490072	61.81240664
mmu-miR-181c	69.57045056	0.640167043	0.819682454	0.412397155	0.606699661	81.34844734	31.58092814	57.79245379	19.28260138
mmu-miR-140	416.4976351	0.5615397	0.769087637	0.441841287	0.640865394	388.9627911	107.1129578	444.0324792	21.15922268
mmu-miR-144	898.5078063	-0.310433374	-0.730734136	0.46494156	0.640865394	1083.355223	297.6925723	713.6603893	251.3779407
mmu-miR-181a	6511.144913	0.211744712	0.731896454	0.464231771	0.640865394	5597.667295	1179.871439	7424.622531	2127.270467
mmu-miR-1839-5p	115.267849	-0.20631462	-0.752141402	0.451966028	0.640865394	121.8403514	12.72418763	108.6953466	12.37356657
mmu-miR-1944	10453.15818	-0.161655363	-0.74134275	0.458485647	0.640865394	10952.69866	1055.56357	9953.617692	896.9519461
mmu-miR-200c	1832.423946	-0.274382022	-0.750177638	0.453147725	0.640865394	2031.061669	396.703597	1633.786224	242.5471917
mmu-miR-203	39.8173727	0.425075937	0.744186565	0.456763615	0.640865394	40.17985673	17.54036104	39.45488866	24.43223365
mmu-miR-32	120.7589394	-0.764926314	-0.697096022	0.485742704	0.663559229	154.5292034	35.75951087	86.98867544	37.51667126
mmu-miR-24	815.7022805	0.127897378	0.67765342	0.497991466	0.674271632	884.7468529	216.8030874	746.657708	154.7457922
mmu-miR-2132	159.58854	0.716316031	0.664458845	0.506396681	0.679637651	163.5489066	86.59098612	155.6281734	62.82094499
mmu-miR-342-3p	1181.997708	0.192105706	0.652888286	0.513828301	0.683615044	1102.976371	115.5088875	1261.019045	172.3350865
mmu-miR-130b	167.7282119	0.261384867	0.645275582	0.518748614	0.684211534	175.5002352	57.17776838	159.9561887	41.20686012
mmu-miR-30e	205.1039266	0.345729413	0.603413226	0.546233826	0.714305772	204.1651032	55.11052071	206.04275	51.72594452
mmu-miR-152	754.2277378	0.17246854	0.594408003	0.552239257	0.716039037	682.8176248	83.45156866	825.6378509	119.7029488
mmu-miR-669o	57.80996119	0.822846576	0.580596064	0.561512725	0.721944933	88.57834298	40.39785625	27.0415794	12.09919034
mmu-miR-1900	202.4150627	0.104260431	0.563490483	0.573100939	0.730703697	195.3415957	13.7119198	209.4885297	11.76577045
mmu-miR-103	1034.800335	0.118623227	0.548066692	0.58364611	0.7379988	1095.524322	255.2844461	974.0763477	159.8035286
mmu-miR-185	224.3447654	0.109058768	0.539287436	0.589688537	0.739527427	230.581293	42.27632421	218.1082378	20.48156387
mmu-miR-15a	8225.033342	-0.071500788	-0.52178714	0.601818544	0.748603555	8048.812087	1245.992041	8401.254597	1130.98324
mmu-miR-151-3p	52.81128061	0.561591718	0.493888975	0.621384591	0.763133422	59.86137003	23.12105412	45.76119118	21.9203484
mmu-miR-1955	71.16723359	0.207426041	0.476875726	0.633450618	0.763133422	77.48976323	24.53528159	64.84470394	19.64318115
mmu-miR-218	53.79696366	-0.468773616	-0.481230104	0.630352967	0.763133422	52.6429575	23.8981885	54.95096983	36.29308401
mmu-miR-23b	2536.586196	-0.111922114	-0.486777259	0.626416187	0.763133422	2764.712755	355.9525792	2308.459638	385.2847096
mmu-miR-466a-3p+mmu-miR-466b-3-3p	493.3737847	-0.204508065	-0.407253395	0.683821889	0.817380851	532.2032235	113.5065145	454.5443459	144.3843461
mmu-miR-130a	1636.001691	0.084985505	0.375435442	0.707336651	0.819867481	1557.697104	186.8073646	1714.306279	139.6174179
mmu-miR-361	36.65998439	-0.210782964	-0.39168604	0.695290206	0.819867481	45.73038795	19.91416698	27.58958082	16.91825186
mmu-miR-423-5p	40.63484931	0.214227901	0.379582817	0.704255118	0.819867481	44.26660395	18.61025295	37.00309467	23.84784574
mmu-miR-93	557.6473308	0.151338417	0.379517312	0.704303751	0.819867481	620.3456148	226.4541256	494.9490467	115.3927692
mmu-miR-132	1924.052139	-0.161019859	-0.353820182	0.723473647	0.831941787	2156.427122	756.3218505	1691.677156	268.9032855
mmu-miR-141	683.2582213	-0.196580281	-0.335973195	0.73689108	0.831941787	855.2295346	298.0760729	511.2869079	116.0826309
mmu-miR-21	16867.50685	-0.083515746	-0.3426081	0.731893307	0.831941787	17307.93018	540.2166408	16427.08351	2553.224745
mmu-miR-322	3173.12785	0.040855753	0.332510503	0.73950381	0.831941787	2912.66942	620.2046072	3433.586281	567.266455
mmu-miR-19b	1025.854503	0.091336493	0.3135833	0.753837545	0.841876966	1036.088775	160.9902026	1015.620232	128.0809344
mmu-miR-331-3p	106.67346	0.186507645	0.305926663	0.759660485	0.842232277	119.9678742	39.55953568	93.37904578	8.977455729
mmu-miR-126-5p	1718.57117	0.093889853	0.264457869	0.791427125	0.858782625	1667.184369	105.4041211	1769.957971	449.0136023
mmu-miR-151-5p	3071.740837	0.062234368	0.267640455	0.788976088	0.858782625	2853.90062	438.4224098	3289.581054	646.6955836
mmu-miR-199a-3p	5919.778317	0.080161897	0.268561081	0.788267465	0.858782625	5448.802281	2001.579007	6390.754353	1738.510498
mmu-miR-205	49.87017982	0.19544161	0.223852389	0.822872163	0.886615782	49.57038265	12.578761	50.16997699	23.59781607
mmu-miR-345-5p	41.68589826	0.212389064	0.207542927	0.835585872	0.89401845	58.90699452	25.67141076	24.46480201	12.8828837
mmu-miR-16	18089.45514	0.027868139	0.18266378	0.855061837	0.904433094	17511.31765	777.3267085	18667.59263	1813.67828
mmu-miR-26b	751.0059396	0.049674037	0.180012857	0.857142475	0.904433094	743.2650068	56.02114856	758.7468725	137.0127402
mmu-miR-107	48.71810013	-0.09397304	-0.172111116	0.863350174	0.904743675	58.72115713	25.9528359	38.71504313	23.82071462
mmu-miR-27b	133.2009931	-0.047782619	-0.1575825	0.874785794	0.910491337	148.8071788	32.39400225	117.5948073	16.7770512
mmu-miR-15b	8342.423958	0.020882349	0.149642081	0.881047006	0.910812108	8238.031977	340.7737685	8446.815938	585.7297952
mmu-miR-146a	1273.998477	-0.043205147	-0.137155889	0.890907577	0.914824559	1285.978866	103.2205012	1262.018088	273.4685932
mmu-miR-365	376.3468526	0.018164044	0.080186234	0.936089139	0.94848767	406.913051	96.99649036	345.7806541	89.08538773
mmu-miR-22	12126.81088	-0.000555295	-0.003487835	0.997217116	0.997217116	11844.36854	822.6211256	12409.25321	1269.498499
mmu-miR-804	71.5177402	-0.00433355	-0.003496542	0.997210169	0.997217116	70.83065001	36.68455303	72.20483039	32.97656275
mmu-miR-101a	24.60653791	0.328761222	0.530387096	0.595843571	NA	25.54883038	11.83810386	23.66424543	14.56397673
mmu-miR-1186b	27.30856654	-1.74974881	-2.276560349	0.022812493	NA	46.19130475	20.41308371	8.425828327	6.290791575
mmu-miR-1196	32.16468613	2.239189324	1.755157034	0.079232451	NA	27.7675383	14.22427259	36.56183397	15.40893498
mmu-miR-129-3p	6.112817344	-0.491882028	-0.995731204	0.319380765	NA	8.224104963	3.587488802	4.001529725	2.452509037
mmu-miR-135a	10.19624163	-1.590170483	-1.62234092	0.104730371	NA	16.99396733	9.236590389	3.398515923	2.66582145
mmu-miR-136	32.33079191	2.419287612	1.461921004	NA	NA	28.56011227	13.12537831	36.10147156	21.72743519
mmu-miR-137	8.814502188	-0.021993823	-0.035711354	0.971512517	NA	10.3096611	4.653992766	7.319343271	4.841654045
mmu-miR-149	123.7641992	1.657791204	1.326619096	NA	NA	170.2105458	75.26295529	77.31785255	37.15241379
mmu-miR-18a	76.1866225	2.227127288	1.749186404	NA	NA	83.57706748	35.06130282	68.79617752	25.16068877
mmu-miR-190	18.70354227	-0.615834715	-0.586890921	0.557276968	NA	23.82197844	8.472070724	13.5851061	7.427257938
mmu-miR-1902	13.77344568	1.141783281	1.652873994	0.098356511	NA	9.853397019	4.69573396	17.69349434	10.96865933
mmu-miR-1906	24.68801025	0.137841622	0.263948972	0.791819239	NA	27.73384254	11.74646558	21.64217796	13.40773314
mmu-miR-1927	28.04319227	-0.288886554	-0.609694381	0.542064278	NA	35.86448504	14.91902715	20.22189949	12.40929128
mmu-miR-1933-5p	8.610982871	-0.952574356	-1.175763141	0.239689539	NA	12.79644234	7.257031698	4.425523405	3.086795956
mmu-miR-193b	12.29503073	-1.929153275	-1.64689303	0.099580035	NA	21.57744206	13.31332858	3.012619408	2.815204557
mmu-miR-194	27.17321986	0.344602809	0.653671643	0.513323376	NA	28.42990221	11.7962126	25.91653751	16.36950779
mmu-miR-1949	9.881358154	0.175411536	0.162325417	0.8710496	NA	10.06368214	5.937996135	9.699034168	8.523390113
mmu-miR-1968	18.97049084	-0.28554692	-0.595576424	0.55145823	NA	24.24901706	9.921567564	13.69196462	8.577324427
mmu-miR-1983	20.07971562	2.935640075	1.941293513	0.052222686	NA	10.42449312	6.462327383	29.73493812	13.07523668
mmu-miR-208b	9.354611699	0.910480713	1.177237156	0.239100862	NA	7.303556795	3.594017907	11.4056666	8.313409875
mmu-miR-212	24.06178816	-0.600808742	-0.575048611	0.565258421	NA	32.56930736	20.06769604	15.55426896	9.840404244
mmu-miR-2133	13.17773116	-3.076139054	-2.430822161	0.015064607	NA	25.27396711	12.73586034	1.081495214	1.081495214
mmu-miR-2134	26.74784098	3.041542197	2.018479208	NA	NA	14.68125252	6.904370781	38.81442944	16.18088685
mmu-miR-2135	43.6152996	2.803970308	1.746067778	NA	NA	35.96420652	18.17773189	51.26639267	21.41415332
mmu-miR-2137	21.79768204	0.873223454	0.644271985	0.519399079	NA	29.42973919	12.67061921	14.1656249	6.252568278
mmu-miR-2140	25.38038906	2.364839674	1.629878128	0.103127257	NA	20.18490525	10.06156678	30.57587288	12.88738638
mmu-miR-2146	9.074150505	-0.039084725	-0.051312003	0.959076904	NA	10.51638913	5.498544087	7.631911881	5.167836827
mmu-miR-297c	15.45047963	-2.036181851	-2.319096993	0.020389778	NA	27.11654681	15.69291638	3.784412437	2.612220859
mmu-miR-320	5.593150959	-1.171721263	-1.478368395	0.1393092	NA	8.655030346	4.523540391	2.531271572	1.90532654
mmu-miR-324-5p	33.68175894	-0.519116695	-0.74238026	0.457856976	NA	45.26456511	20.69143174	22.09895277	15.06724644
mmu-miR-326	16.49601772	0.118598526	0.142928197	0.886346889	NA	17.94001293	9.262930907	15.05202251	10.91015113
mmu-miR-328	50.07113455	2.358717419	1.643634795	NA	NA	45.56904356	19.21545351	54.57322553	26.03993063
mmu-miR-33	12.35975629	1.148401247	0.949664283	0.342282864	NA	13.16614672	5.55242569	11.55336586	5.11803823
mmu-miR-34b-5p	39.18247477	4.892705229	1.902979705	NA	NA	9.908378595	7.683821855	68.45657094	28.84731778
mmu-miR-362-5p	8.017029077	1.206812243	2.219682531	0.026440325	NA	5.827044686	2.608919566	10.20701347	6.279952312
mmu-miR-376c	3.984817905	-1.488437586	-0.845590012	0.3977815	NA	6.678397781	3.364937882	1.29123803	1.29123803
mmu-miR-450b-5p	19.64536597	0.708720681	1.278715328	0.20099732	NA	17.78947694	7.539713643	21.501255	13.54132446
mmu-miR-466g	19.77373884	1.047533427	1.110288872	0.266874567	NA	19.02258097	8.814553833	20.52489671	11.06690755
mmu-miR-467c	45.88162498	1.998730202	1.2762947	NA	NA	53.85236267	24.17675671	37.91088729	15.72388067
mmu-miR-467e	28.50814211	-1.43696382	-1.771041613	0.076553782	NA	46.22509712	25.05043189	10.7911871	7.124061972
mmu-miR-467h+mmu-miR-669d+mmu-miR-669l	11.36587962	-1.434718681	-1.551195936	0.120854736	NA	18.46599896	10.26738908	4.265760273	3.430712065
mmu-miR-497	13.81492236	1.231630286	1.69576826	0.089929776	NA	9.303838678	4.655809768	18.32600604	11.22388574
mmu-miR-501-3p	9.36464926	0.40286688	0.528732864	0.596990776	NA	9.194118712	4.279567505	9.535179808	7.058262469
mmu-miR-542-5p	25.85010735	2.055102506	2.216261972	0.026673566	NA	17.87864333	7.574561183	33.82157138	8.524888012
mmu-miR-574-3p	30.61476265	-0.159298025	-0.288658441	0.772842769	NA	37.57961201	15.36934597	23.6499133	15.51098013
mmu-miR-574-5p	4.793897112	-0.857104686	-1.201394201	0.229598325	NA	6.958204906	3.343408319	2.629589319	1.999705006
mmu-miR-582-5p	31.54228794	0.967754924	1.332807642	0.182594937	NA	24.31874508	10.46649879	38.7658308	27.56672517
mmu-miR-876-3p	11.54915401	0.803914478	1.02505334	0.30533802	NA	9.459189512	5.379799834	13.63911851	8.645491886
mmu-miR-92a	20.62708151	1.480605736	2.049616121	0.040401906	NA	14.73869217	6.66824494	26.51547084	16.55339437
