# Supplementary material for: Comparison of breast cancer metastasis models reveals a possible mechanism of tumor aggressiveness
Source: Cell Death Dis. 2018 Oct 10;9(10):1040. doi: 10.1038/s41419-018-1094-8 (PMC6180100; doi:10.1038/s41419-018-1094-8)
Supplement: Supplementary file 7 — Supplementary table 5 [file 41419_2018_1094_MOESM7_ESM.csv]

	IV.1	IV.2	IV.3	IV.4	IV.5	Ortho.1	Ortho.2	Ortho.3	Ortho.4	Ortho.5	Primary.1	Primary.2	Primary.3	Primary.4	Primary.5
mmu-let-7a	22818	14275	17058	2140	1489	19132	15878	2635	1093	1282	8531	7291	6235	8922	7743
mmu-let-7b	31612	28928	35042	9481	7341	28439	25149	13022	8435	6226	35388	18436	28785	30209	28203
mmu-let-7c	32849	25781	27968	4931	5583	26726	24174	7959	3221	2624	20581	11036	19686	22416	18428
mmu-let-7d	29148	26274	38133	14873	11042	27833	25737	19688	17455	13157	27178	17667	20960	26553	23089
mmu-let-7e	12130	9598	11894	1799	1396	5767	7041	2125	1502	1424	12573	7923	8288	9799	9641
mmu-let-7f	13633	9883	11368	1778	1419	12441	10909	2223	1360	1380	5289	5269	5425	7097	5769
mmu-let-7g	34008	34467	43304	16014	11882	46002	35165	16535	16530	12735	20280	18129	22468	25272	21535
mmu-let-7i	46137	35945	53001	13838	9387	33001	32984	12053	16704	13242	40864	36906	53409	68628	49947
mmu-miR-1	31	93	79	31	24	94	156	356	318	30	45	24	160	30	64
mmu-miR-100	13355	6552	10392	1173	984	1795	3914	1290	1010	795	9051	4788	6510	7610	6988
mmu-miR-101a	175	124	101	24	16	173	149	17	22	17	83	67	60	54	64
mmu-miR-101b	413	366	232	113	93	229	317	108	97	88	233	162	276	228	219
mmu-miR-103	3771	2613	2527	439	152	2765	2985	635	581	541	2926	2027	1403	1413	1940
mmu-miR-105	21	16	18	13	18	18	17	21	17	17	24	14	26	13	17
mmu-miR-106a+mmu-miR-17	13281	9954	9179	2972	1231	8538	9979	2791	3337	4497	11363	10437	10905	10104	10701
mmu-miR-106b	2773	2039	1791	342	189	1805	2468	336	455	395	2680	1983	2496	2005	2286
mmu-miR-107	314	209	211	42	16	260	220	66	55	57	172	114	103	87	116
mmu-miR-10a	681	936	1010	396	138	1825	925	851	445	449	438	402	358	354	383
mmu-miR-10b	305	202	247	62	37	128	242	90	58	61	635	609	371	556	541
mmu-miR-1186	554	473	544	129	71	557	516	200	185	198	604	473	427	417	476
mmu-miR-1186b	256	165	188	34	25	56	104	60	54	47	231	215	139	165	184
mmu-miR-1187	65	38	34	69	65	31	27	90	118	66	118	198	122	102	132
mmu-miR-1188	28	25	17	49	25	21	23	41	50	36	44	28	52	32	36
mmu-miR-1190	7	10	10	28	14	5	4	15	27	25	22	9	18	8	14
mmu-miR-1191	17	11	9	7	5	4	10	7	12	11	12	12	14	5	5
mmu-miR-1192	23	11	11	18	7	12	5	11	7	7	18	13	12	11	8
mmu-miR-1193	29	26	18	10	10	24	14	16	19	15	40	43	68	65	52
mmu-miR-1194	27	20	15	34	20	20	18	45	38	28	47	29	29	25	32
mmu-miR-1195	32	27	16	51	19	14	7	47	41	23	41	32	39	26	29
mmu-miR-1196	167	184	72	37	24	72	199	112	140	63	2220	2937	1440	2084	2167
mmu-miR-1197	26	18	13	34	20	9	17	22	47	28	28	24	40	22	27
mmu-miR-1198	192	210	232	118	90	255	193	176	190	161	265	219	253	212	236
mmu-miR-1199	14	8	11	5	8	4	8	10	6	11	12	6	11	8	7
mmu-miR-122	21	15	9	9	19	21	17	17	50	38	22	22	19	18	20
mmu-miR-1224	386	379	313	254	125	503	594	377	609	738	24247	10087	30961	18245	20881
mmu-miR-124	42	39	22	48	43	24	29	55	71	41	64	35	58	33	42
mmu-miR-125a-3p	420	423	374	145	90	254	279	168	142	139	251	239	186	204	217
mmu-miR-125a-5p	18021	18154	22354	7875	4111	13759	13719	10369	7458	7723	14576	13268	9186	10879	11972
mmu-miR-125b-3p	1327	724	1112	233	93	274	497	324	286	270	834	929	506	617	720
mmu-miR-125b-5p	222863	143171	179004	34660	13734	41885	82226	56395	48467	44665	152832	160099	84885	106437	126059
mmu-miR-126-3p	31215	65944	76667	29833	12953	162560	79729	58943	32916	27184	13529	13314	10113	12948	12471
mmu-miR-126-5p	2509	3748	3818	948	422	7159	3725	1440	832	575	335	415	421	393	387
mmu-miR-127	56	42	33	13	4	30	35	31	28	14	173	193	421	272	262
mmu-miR-1274a	28	7	20	3	3	12	11	4	10	10	25	11	11	7	9
mmu-miR-128	40	48	23	37	24	23	33	33	38	38	56	56	79	43	57
mmu-miR-129-3p	75	88	65	40	45	56	59	60	56	45	67	75	64	65	63
mmu-miR-129-5p	36	18	14	29	15	13	21	35	29	27	27	25	25	26	23
mmu-miR-1306	21	18	11	24	25	10	9	22	28	17	26	22	22	17	20
mmu-miR-130a	3876	2706	2520	1160	318	2609	3764	1415	1545	1178	4482	4798	4423	3892	4395
mmu-miR-130b	389	430	832	117	79	608	521	131	208	129	581	350	522	452	476
mmu-miR-132	4097	1841	10524	660	397	4594	3648	787	1923	823	4472	2029	3742	3714	3486
mmu-miR-133a	31	16	25	35	20	28	25	56	50	35	33	16	33	28	25
mmu-miR-133b	20	18	9	32	21	11	9	28	26	28	33	15	28	23	22
mmu-miR-134	25	24	18	21	11	9	8	19	27	18	42	59	98	64	63
mmu-miR-135a	66	139	114	77	32	42	66	76	74	46	53	55	52	43	49
mmu-miR-135b	29	33	24	22	13	27	19	21	26	28	31	30	60	43	37
mmu-miR-136	188	125	117	75	36	125	82	64	178	35	319	616	971	716	654
mmu-miR-137	98	72	77	21	14	62	87	35	51	41	129	172	222	180	170
mmu-miR-138	251	165	313	62	20	220	247	73	115	61	260	213	236	227	232
mmu-miR-139-3p	14	16	20	6	2	15	15	5	14	12	20	14	16	17	12
mmu-miR-139-5p	124	144	169	75	42	338	213	127	94	94	126	143	143	153	137
mmu-miR-140	1263	1021	1097	263	58	1141	953	353	426	357	936	939	727	786	842
mmu-miR-141	3414	1472	2806	306	84	1293	763	349	801	272	1568	857	750	861	1006
mmu-miR-142-3p	8697	14185	13162	3830	882	28840	27087	2083	7416	4874	6551	13512	6701	8093	8711
mmu-miR-142-5p	359	377	408	315	247	243	334	265	275	252	575	464	603	212	462
mmu-miR-144	2987	3972	2397	223	183	2696	2811	275	546	142	1430	869	1489	1447	1308
mmu-miR-145	3253	5156	5581	916	411	11608	7484	3516	1422	788	2087	1733	1213	1126	1536
mmu-miR-146a	2155	3120	2173	885	322	4303	3786	820	580	580	1258	1804	1228	1095	1345
mmu-miR-146b	435	628	345	187	49	749	871	173	176	222	576	415	221	348	385
mmu-miR-147	26	14	9	11	7	17	12	5	10	6	14	18	16	14	12
mmu-miR-148a	1147	2649	2561	1843	779	5168	3454	2119	2339	2447	3562	5468	5162	4850	4755
mmu-miR-148b	595	756	843	229	111	1036	813	291	266	277	954	830	797	827	848
mmu-miR-149	507	519	847	59	45	233	461	81	97	118	477	319	420	465	417
mmu-miR-150	1205	3082	3857	4675	1139	7297	6829	3299	3370	5588	1075	1269	349	498	796
mmu-miR-151-3p	221	284	227	90	33	211	261	93	76	92	224	199	136	139	173
mmu-miR-151-5p	3585	4587	5206	1974	888	5795	4134	3960	2484	1964	3489	2458	2808	3386	3033
mmu-miR-152	1242	1734	1377	559	150	1670	1007	827	928	536	1747	2194	2406	1810	2035
mmu-miR-153	5	7	3	7	6	4	3	12	6	6	13	6	9	2	5
mmu-miR-154	22	28	20	24	18	20	23	28	37	22	75	117	182	111	120
mmu-miR-155	1	1	1	1	1	1	1	1	1	1	1	1	1	1	-5
mmu-miR-15a	12318	12029	12321	5749	2323	14771	10887	5405	8205	7547	9745	9023	8547	9276	9146
mmu-miR-15b	18045	15126	16167	4296	1809	16695	17388	5643	5525	7093	17917	13692	10499	14095	14047
mmu-miR-16	34812	43011	38503	10530	3122	72798	53829	16131	13150	14418	37579	34229	32216	29551	33391
mmu-miR-181a	6235	7280	9165	4581	1714	11387	7493	10622	5044	4039	4940	2608	4193	4285	4006
mmu-miR-181b+mmu-miR-181d	120	56	58	69	39	49	49	67	73	50	73	49	68	60	60
mmu-miR-181c	339	257	341	92	41	247	234	145	106	69	287	211	311	333	281
mmu-miR-182	437	237	242	23	19	95	186	25	33	31	308	224	132	191	211
mmu-miR-183	1531	721	1191	153	90	328	658	126	153	203	1064	889	983	1024	985
mmu-miR-1839-3p	33	18	13	10	5	21	20	23	6	8	14	16	17	25	15
mmu-miR-1839-5p	224	249	320	166	91	287	206	158	205	136	254	204	291	280	256
mmu-miR-184	21	12	9	33	25	11	28	44	29	21	59	16	48	20	35
mmu-miR-185	625	623	702	167	85	616	572	214	249	185	701	420	593	428	531
mmu-miR-186	20	16	14	25	13	14	13	42	40	30	23	22	32	23	20
mmu-miR-187	41	37	31	36	23	40	29	40	46	36	71	32	62	50	49
mmu-miR-188-3p	70	57	70	21	14	47	65	27	19	18	81	68	50	66	61
mmu-miR-188-5p	11	11	9	7	8	7	10	5	12	6	19	7	15	19	9
mmu-miR-1892	6	3	1	45	33	1	1	54	58	38	38	21	45	23	29
mmu-miR-1893	14	18	11	27	22	4	8	26	23	18	27	16	29	15	16
mmu-miR-1894-3p	19	12	7	14	3	7	6	8	5	6	10	9	9	14	6
mmu-miR-1894-5p	30	21	19	41	25	15	16	47	65	31	53	30	64	28	39
mmu-miR-1895	15	19	12	24	12	16	5	26	35	24	23	7	29	20	14
mmu-miR-1896	347	345	360	99	46	322	263	132	121	102	327	301	232	269	281
mmu-miR-1897-3p	21	16	12	6	3	16	16	9	4	11	150	84	141	86	110
mmu-miR-1898	12	14	5	29	20	6	6	19	29	17	20	9	18	18	12
mmu-miR-1899	15	11	14	5	3	11	3	6	8	7	14	10	7	5	7
mmu-miR-18a	378	324	284	78	34	266	279	54	101	136	342	359	251	262	300
mmu-miR-18b	12	8	11	5	7	17	15	13	16	10	13	17	12	8	11
mmu-miR-190	152	83	107	96	58	122	60	76	102	58	132	86	149	102	112
mmu-miR-1900	425	406	467	171	112	501	441	247	219	227	429	460	396	418	421
mmu-miR-1901	21	13	14	31	19	11	11	29	38	22	25	14	24	21	15
mmu-miR-1902	94	92	57	20	31	142	117	31	9	16	125	93	117	132	112
mmu-miR-1903	32	43	24	55	23	19	13	61	46	46	70	28	68	32	44
mmu-miR-1904	17	19	11	33	17	17	10	32	44	26	37	21	43	17	25
mmu-miR-1905	12	10	3	5	6	6	6	5	10	3	12	7	18	11	7
mmu-miR-1906	148	122	154	45	20	166	135	61	63	49	115	101	97	100	102
mmu-miR-1907	20	16	15	6	9	11	12	21	11	8	17	16	21	10	11
mmu-miR-190b	55	53	50	14	11	74	58	36	33	27	68	57	55	46	51
mmu-miR-191	1467	1480	1393	590	201	1973	1916	936	877	1034	1782	1305	1185	1294	1390
mmu-miR-192	61	62	51	53	31	79	80	56	68	41	73	44	72	44	58
mmu-miR-1927	189	159	157	47	22	139	146	54	43	57	181	195	225	145	183
mmu-miR-1928	29	24	15	41	20	8	20	43	39	36	55	44	44	36	44
mmu-miR-1929	44	32	19	31	16	7	27	35	30	20	70	30	77	41	53
mmu-miR-193	291	225	137	40	25	165	153	27	115	50	364	208	261	159	246
mmu-miR-1930	28	30	32	15	4	18	22	10	11	15	34	28	32	31	27
mmu-miR-1931	21	15	9	12	8	7	11	8	5	10	29	17	21	12	18
mmu-miR-1932	7	8	7	9	9	6	8	6	5	9	2	6	11	7	6
mmu-miR-1933-3p	19	6	12	13	3	9	12	19	6	11	19	10	13	12	12
mmu-miR-1933-5p	130	76	65	25	17	69	51	37	30	38	68	64	75	66	66
mmu-miR-1934	21	9	16	9	9	9	12	8	7	10	15	4	11	15	7
mmu-miR-1935	23	21	26	10	6	22	29	6	17	13	29	31	26	22	22
mmu-miR-1936	11	12	4	3	6	5	4	12	5	8	9	2	10	5	2
mmu-miR-1937a+mmu-miR-1937b	2537	1903	1090	211	188	967	1899	238	307	316	749	633	212	181	442
mmu-miR-1937c	1171	841	539	126	68	483	922	128	203	222	647	460	99	114	329
mmu-miR-1938	6	6	11	13	1	11	7	11	9	8	11	6	16	11	9
mmu-miR-1939	12	17	10	4	4	9	6	6	12	5	25	17	31	22	19
mmu-miR-193b	193	97	68	26	23	37	67	33	36	23	128	83	155	110	117
mmu-miR-194	130	154	148	67	35	202	144	99	76	60	108	87	109	62	88
mmu-miR-1940	64	33	19	80	39	27	25	73	80	28	79	36	75	49	56
mmu-miR-1941-3p	46	25	19	36	25	32	29	39	54	31	54	20	51	24	35
mmu-miR-1941-5p	22	17	7	28	16	12	9	30	45	16	32	14	23	21	17
mmu-miR-1942	43	55	25	66	43	26	25	64	71	53	68	43	68	37	54
mmu-miR-1943	24	21	12	32	25	15	13	34	24	27	38	22	30	24	25
mmu-miR-1944	25474	26249	21744	3834	2313	17937	15286	7789	8010	8102	30124	18243	22751	26192	24326
mmu-miR-1945	26	18	15	26	22	16	8	31	34	22	23	24	30	23	23
mmu-miR-1946a	38	67	33	28	25	18	58	26	24	24	54	54	38	32	39
mmu-miR-1946b	18	27	17	13	6	19	27	7	16	17	49	70	29	42	46
mmu-miR-1947	26	21	21	9	8	27	27	11	10	11	40	36	36	27	32
mmu-miR-1948	10	11	18	10	7	7	9	10	10	6	19	11	13	16	12
mmu-miR-1949	114	80	50	16	12	129	48	32	16	13	184	70	178	192	152
mmu-miR-195	125	270	219	61	17	436	344	81	67	34	144	101	87	64	98
mmu-miR-1950	10	6	7	6	3	7	3	6	4	3	9	3	2	5	2
mmu-miR-1951	50	44	52	18	5	42	43	24	23	17	53	54	59	44	47
mmu-miR-1952	24	12	8	9	7	5	11	6	13	9	20	23	26	17	18
mmu-miR-1953	19	16	15	9	8	13	18	8	10	11	14	15	18	17	16
mmu-miR-1954	12	16	5	8	9	5	13	6	8	9	25	17	22	16	16
mmu-miR-1955	287	278	285	105	39	303	238	113	117	96	228	246	175	199	211
mmu-miR-1956	28	26	19	57	33	11	15	45	69	37	69	32	56	24	41
mmu-miR-1957	35	10	11	21	18	7	14	28	36	25	43	14	32	20	22
mmu-miR-1958	44	30	20	26	17	21	15	38	25	38	41	31	35	27	33
mmu-miR-1959	74	30	39	49	35	41	34	45	65	47	70	52	76	41	60
mmu-miR-1960	241	223	257	96	39	222	221	104	117	98	235	263	265	223	241
mmu-miR-1961	310	263	308	94	35	332	236	140	106	115	242	223	187	223	214
mmu-miR-1962	6	3	2	4	6	7	8	12	8	3	9	11	5	6	6
mmu-miR-1963	26	19	11	15	18	17	10	25	15	27	27	20	28	21	21
mmu-miR-1964	18	17	5	17	7	6	19	18	16	8	22	13	25	13	18
mmu-miR-1965	237	216	234	66	34	194	193	96	108	90	213	232	166	177	193
mmu-miR-1966	287	280	301	87	41	338	265	126	116	109	242	264	241	242	243
mmu-miR-1967	26	14	11	25	18	14	6	26	37	27	31	11	15	10	11
mmu-miR-1968	136	133	120	43	20	121	96	49	44	42	119	124	109	113	114
mmu-miR-1969	9	4	4	4	2	1	6	6	4	3	10	5	4	4	5
mmu-miR-196a	44	50	36	18	16	92	56	25	14	12	317	495	646	472	478
mmu-miR-196b	1910	981	1682	323	277	436	837	162	196	198	1189	1006	1195	1331	1178
mmu-miR-1970	15	9	11	8	4	9	8	8	8	3	21	19	15	14	12
mmu-miR-1971	20	14	19	10	8	3	10	12	14	9	28	13	19	15	14
mmu-miR-1981	55	67	56	21	17	58	73	42	34	20	75	65	59	41	57
mmu-miR-1982	11	14	17	10	6	10	11	15	12	8	20	18	12	10	13
mmu-miR-1983	64	74	113	75	40	152	104	54	87	108	184	172	220	229	201
mmu-miR-199a-3p	2980	4750	5841	5502	2113	8316	4089	6073	8940	3770	7958	10379	13738	11012	10769
mmu-miR-199a-5p	1054	1427	1284	456	83	2229	1389	540	558	313	3439	3856	4114	2810	3553
mmu-miR-19a	7325	6761	6067	1840	966	5662	6148	1218	2537	2231	6891	6093	7525	5788	6569
mmu-miR-19b	2963	2741	1901	540	185	2246	2256	484	862	980	3440	3084	2429	1908	2710
mmu-miR-200a	410	854	825	328	91	2177	1180	482	423	215	967	592	607	589	685
mmu-miR-200b	924	1859	1749	1058	407	4017	2157	1911	1467	1055	2127	1116	1172	1495	1475
mmu-miR-200c	6206	3183	5804	901	288	3238	1873	1691	1509	1091	2927	1588	1391	1675	1894
mmu-miR-201	76	53	35	67	44	45	36	77	83	59	90	58	79	49	66
mmu-miR-202-3p	87	60	42	66	28	38	59	82	98	53	72	59	86	43	64
mmu-miR-202-5p	43	40	33	38	19	29	31	58	59	44	49	39	51	39	39
mmu-miR-203	219	192	137	52	37	223	263	51	42	38	133	109	96	77	99
mmu-miR-204	34	42	29	35	23	40	26	43	39	42	127	56	16	24	56
mmu-miR-205	243	152	122	103	69	84	306	148	107	65	631	231	98	91	261
mmu-miR-206	73	55	43	38	18	37	31	28	35	34	80	85	101	94	88
mmu-miR-207	15	14	12	16	17	7	12	22	17	20	14	10	29	13	11
mmu-miR-208a	102	44	72	23	16	33	49	45	112	34	68	75	47	56	56
mmu-miR-208b	67	90	62	36	4	127	67	20	17	21	32	15	24	29	20
mmu-miR-20a+mmu-miR-20b	17065	14441	15949	6480	4651	11951	12216	4817	7994	7821	14326	12068	18392	16525	15324
mmu-miR-21	92887	65403	51932	9121	3227	36863	49699	6215	13542	16468	93182	119568	87408	76556	94175
mmu-miR-210	4179	1677	1861	612	659	429	894	831	1068	247	3991	4604	6160	5972	5177
mmu-miR-211	11	13	5	11	6	16	12	11	12	6	6	8	9	9	4
mmu-miR-212	156	65	253	8	8	102	133	11	33	13	120	47	54	74	68
mmu-miR-2132	380	1060	254	114	47	495	769	68	130	168	5203	965	2946	3514	3153
mmu-miR-2133	182	134	81	5	20	13	49	59	22	16	1938	2636	3879	2290	2685
mmu-miR-2134	110	116	66	31	13	150	175	46	43	116	29323	4861	32694	26966	23457
mmu-miR-2135	245	145	114	57	13	208	190	37	81	134	1177	698	1204	693	940
mmu-miR-2136	20	17	27	14	13	15	7	17	14	12	84	22	70	64	54
mmu-miR-2137	170	156	114	54	23	67	95	118	76	39	3533	2304	3364	1974	2788
mmu-miR-2138	45	25	22	46	42	22	24	56	60	40	1416	348	1487	840	1020
mmu-miR-2139	28	14	23	51	28	18	16	58	37	46	54	38	54	38	40
mmu-miR-214	33	34	36	35	21	21	23	19	34	24	56	42	38	19	39
mmu-miR-2140	119	156	72	75	35	126	164	71	80	99	3453	2102	4239	3634	3355
mmu-miR-2141	284	253	186	213	89	392	301	158	181	439	17346	11190	29991	20512	19757
mmu-miR-2145	15	5	1	17	1	1	13	11	24	21	369	55	219	155	199
mmu-miR-2146	84	110	57	39	25	61	91	35	41	55	4936	1628	3177	4265	3497
mmu-miR-216a	24	16	17	26	18	11	15	32	36	17	35	12	37	25	22
mmu-miR-216b	23	19	24	8	8	19	19	14	15	6	19	15	13	24	15
mmu-miR-217	9	12	5	12	4	7	4	4	7	5	12	8	10	10	5
mmu-miR-218	132	246	290	88	39	425	230	63	81	38	152	186	136	123	144
mmu-miR-2182	5	5	7	6	4	10	7	9	7	6	13	15	9	5	7
mmu-miR-2183	138	46	25	22	15	33	54	35	34	20	303	202	162	353	249
mmu-miR-219	49	43	37	18	2	47	38	23	29	12	43	39	29	29	33
mmu-miR-22	20309	21963	22212	6753	2988	28545	16900	10926	9096	8409	19728	23150	22172	23503	22134
mmu-miR-220	20	6	9	4	5	5	11	9	8	5	14	8	12	13	10
mmu-miR-221	1663	1009	972	61	48	449	717	111	52	100	821	599	936	960	825
mmu-miR-222	662	328	262	41	27	199	346	58	32	59	621	601	406	473	523
mmu-miR-223	11977	19992	23297	3081	1492	56200	31165	15947	17691	13064	12721	14509	16981	19810	16002
mmu-miR-224	25	18	10	29	21	15	18	47	41	24	49	24	36	29	31
mmu-miR-23a	11864	16550	22091	6460	2516	22839	17320	15474	11271	9986	24108	21884	30677	36835	28371
mmu-miR-23b	6357	6353	7468	922	527	7318	5474	1878	1255	940	4318	2056	2195	3171	2932
mmu-miR-24	2628	2754	2210	284	135	2314	2436	452	391	451	2608	1973	2235	2267	2267
mmu-miR-25	11170	9508	9249	4269	2176	9525	10040	6405	4927	5762	15202	15850	18239	18797	17022
mmu-miR-26a	258	233	193	76	48	377	262	136	73	53	115	102	115	81	98
mmu-miR-26b	1158	1613	1730	439	242	2643	1888	545	543	343	877	584	847	813	779
mmu-miR-27a	14208	13740	18165	5802	3000	14350	9970	7142	10409	6756	14486	11145	18210	22874	16675
mmu-miR-27b	469	398	488	118	80	366	336	168	184	107	408	282	451	567	426
mmu-miR-28	1754	1238	1276	267	116	992	1005	272	241	304	926	824	766	729	810
mmu-miR-2861	13	7	14	26	9	11	17	20	30	18	61	35	84	47	56
mmu-miR-290-3p	75	50	38	37	29	30	34	41	33	22	83	70	75	53	66
mmu-miR-290-5p	12	11	10	28	17	4	12	17	29	29	16	7	11	7	9
mmu-miR-291a-3p	23	10	12	22	17	6	10	35	37	19	23	11	30	14	19
mmu-miR-291a-5p	10	2	9	6	5	1	1	2	10	4	1	1	4	5	2
mmu-miR-291b-3p	10	10	5	7	7	4	4	10	17	4	7	9	10	10	5
mmu-miR-291b-5p	12	8	10	11	6	3	10	4	7	5	11	7	10	7	5
mmu-miR-292-3p	61	41	60	27	14	129	62	46	35	30	31	28	27	31	27
mmu-miR-292-5p	31	26	15	7	9	19	19	11	12	12	21	20	30	33	22
mmu-miR-293	15	21	11	11	13	13	8	9	10	13	33	17	14	22	21
mmu-miR-294	21	8	9	5	6	4	8	6	8	7	18	22	16	12	13
mmu-miR-295	26	3	1	1	6	1	1	14	7	5	1	1	1	1	-2
mmu-miR-296-3p	20	18	11	5	10	6	7	17	10	7	10	10	9	13	7
mmu-miR-296-5p	26	29	16	12	4	14	26	11	13	4	26	32	19	22	22
mmu-miR-297a+mmu-miR-466f+mmu-miR-669b	116	58	80	24	13	52	64	23	46	17	92	81	75	58	76
mmu-miR-297b-3p	12	14	5	5	5	6	13	7	9	2	15	14	17	16	14
mmu-miR-297b-5p	26	24	22	5	7	11	7	9	12	7	15	13	12	14	9
mmu-miR-297c	219	92	102	11	14	47	65	19	25	17	67	77	65	55	63
mmu-miR-298	24	14	17	2	3	15	11	10	10	11	11	12	13	11	10
mmu-miR-299	29	19	17	12	14	23	23	16	14	13	21	11	24	17	14
mmu-miR-29a	43639	29354	34073	7348	2974	27421	25778	10336	9103	8107	45069	36646	35437	39355	39122
mmu-miR-29b	42178	22924	26547	3153	1480	14840	14871	1520	4746	1702	23065	22771	20721	17836	21098
mmu-miR-29c	4263	6401	6497	1742	573	14238	7843	3827	3432	2205	2793	2573	2420	2563	2584
mmu-miR-300	37	41	28	49	23	13	21	29	50	25	84	115	201	122	125
mmu-miR-301a	3347	2580	2802	1161	653	2151	2287	993	1912	1431	2636	2370	3731	3825	3140
mmu-miR-301b	255	534	465	166	52	990	543	290	286	208	164	144	163	141	148
mmu-miR-302a	26	21	24	16	7	7	12	12	14	12	26	26	19	19	21
mmu-miR-302b	56	69	73	22	15	115	68	37	38	23	35	27	29	36	32
mmu-miR-302c	6	11	5	7	7	5	4	5	4	2	8	3	5	3	0
mmu-miR-302d	18	24	20	18	16	26	21	16	27	6	21	17	16	8	13
mmu-miR-3072	9	4	9	7	3	10	4	6	2	7	9	6	9	4	7
mmu-miR-3099	15	18	10	6	5	13	17	10	6	4	15	25	24	12	15
mmu-miR-30a	3238	6584	5824	1846	481	13063	7250	3706	3218	2013	1815	1591	1631	1370	1597
mmu-miR-30b	1135	1132	929	214	81	1897	1320	292	180	167	499	367	361	319	386
mmu-miR-30c	5334	8075	10587	5001	2179	16180	8775	13925	7369	4948	3484	2064	3264	3911	3177
mmu-miR-30d	5279	5815	4761	1163	412	8187	5132	2223	1345	1053	3643	3042	2731	2583	2998
mmu-miR-30e	654	638	558	174	65	801	635	168	231	128	412	478	424	329	405
mmu-miR-31	3359	1913	1697	214	141	619	1323	150	225	166	3478	2207	1943	1706	2333
mmu-miR-32	555	453	357	148	73	359	406	70	168	67	346	243	256	209	261
mmu-miR-320	78	99	54	32	24	41	58	28	38	16	103	80	129	58	88
mmu-miR-322	3507	3993	4418	2627	839	5010	3762	2947	3570	2861	4686	4663	4880	5355	4891
mmu-miR-323-3p	16	19	16	32	15	13	11	24	35	23	38	30	44	25	29
mmu-miR-323-5p	13	18	11	30	18	6	11	31	31	21	22	17	26	14	18
mmu-miR-324-3p	11	6	14	3	9	3	5	10	3	7	13	13	13	11	7
mmu-miR-324-5p	264	186	148	32	18	109	193	37	44	30	304	204	278	196	242
mmu-miR-325	11	7	9	7	6	11	5	11	8	3	8	8	8	10	8
mmu-miR-326	82	152	93	35	26	156	77	80	85	30	25	20	30	34	25
mmu-miR-327	11	7	16	5	5	4	7	10	6	10	24	11	23	21	18
mmu-miR-328	235	185	183	63	35	210	319	135	51	54	249	198	280	226	237
mmu-miR-329	77	73	38	31	17	44	39	47	75	15	312	391	677	494	468
mmu-miR-33	104	86	87	71	33	80	63	55	108	47	70	71	58	57	58
mmu-miR-330	45	34	28	56	40	26	38	59	65	43	78	40	64	48	52
mmu-miR-331-3p	506	334	369	122	54	249	293	153	157	116	564	330	358	329	392
mmu-miR-331-5p	45	28	15	43	28	22	23	56	48	32	43	28	57	29	37
mmu-miR-335-3p	48	55	31	53	21	66	49	43	58	37	72	75	77	51	68
mmu-miR-335-5p	269	546	662	242	104	1381	641	423	429	494	744	730	822	998	821
mmu-miR-337-3p	34	22	20	24	13	14	9	32	41	28	31	33	52	37	34
mmu-miR-337-5p	22	13	9	19	15	7	7	19	31	16	18	8	20	8	10
mmu-miR-338-3p	411	386	504	168	89	780	401	266	296	229	369	297	375	381	350
mmu-miR-338-5p	35	20	13	22	19	17	19	30	40	21	119	113	71	105	99
mmu-miR-339-3p	11	9	6	8	3	5	8	11	11	12	14	4	13	8	10
mmu-miR-339-5p	34	22	15	13	8	6	11	15	13	12	23	20	18	8	16
mmu-miR-340-3p	249	176	257	57	19	256	193	87	77	82	185	176	107	164	157
mmu-miR-340-5p	1588	1360	1763	180	72	2175	1428	168	334	319	1382	1243	1053	1168	1209
mmu-miR-341	6	8	7	9	9	9	7	9	7	2	10	9	7	7	5
mmu-miR-342-3p	1728	2156	2108	889	281	3014	3145	930	552	1097	1568	1376	1224	965	1278
mmu-miR-342-5p	26	29	35	13	12	24	25	20	16	21	29	17	23	19	20
mmu-miR-343	4	2	7	4	3	8	6	6	5	4	8	5	8	1	0
mmu-miR-344	14	13	11	11	7	11	8	4	12	5	20	7	18	14	13
mmu-miR-345-3p	12	8	19	16	15	7	20	22	19	15	26	9	18	15	14
mmu-miR-345-5p	284	185	269	44	48	164	142	107	69	64	245	154	227	208	204
mmu-miR-346	30	14	18	45	23	13	23	50	48	43	46	27	38	23	31
mmu-miR-3470a+mmu-miR-3470b	39	23	22	59	46	27	22	56	69	46	72	33	59	37	49
mmu-miR-3471	39	30	17	54	36	18	19	62	56	48	159	125	142	165	146
mmu-miR-3472	43	54	26	72	31	29	36	64	67	42	62	48	63	43	51
mmu-miR-3473	16	16	9	18	9	6	7	18	23	8	41	35	41	26	30
mmu-miR-3474	9	13	8	24	25	12	10	36	39	24	24	23	22	20	18
mmu-miR-3475	9	7	6	15	11	8	5	13	16	20	13	10	18	10	12
mmu-miR-34a	417	248	275	58	26	192	241	42	76	66	357	321	293	366	331
mmu-miR-34b-3p	26	33	40	24	21	90	82	54	45	35	36	24	39	19	25
mmu-miR-34b-5p	32	70	123	40	24	282	224	55	193	22	41	73	61	34	51
mmu-miR-34c	1	1	1	1	1	1	1	1	1	1	1	1	1	1	-3
mmu-miR-350	1353	1128	1453	295	144	1159	1107	347	291	365	1736	1358	2005	1904	1746
mmu-miR-351	50	52	40	19	21	66	40	21	16	16	41	34	43	43	36
mmu-miR-361	248	169	187	26	25	178	184	43	32	31	167	112	164	137	141
mmu-miR-362-3p	294	374	378	209	71	320	499	122	326	335	621	617	636	709	641
mmu-miR-362-5p	79	67	56	24	11	94	86	37	29	53	90	96	62	68	73
mmu-miR-363	11	6	5	7	2	20	16	8	9	5	10	11	8	9	7
mmu-miR-365	1454	1081	869	197	103	1082	1314	264	223	197	1829	1260	1147	921	1287
mmu-miR-367	77	46	22	69	49	14	24	72	70	44	63	37	61	26	42
mmu-miR-369-3p	99	77	34	74	39	35	40	66	85	45	248	250	442	248	294
mmu-miR-369-5p	33	20	20	40	18	18	14	37	54	27	50	33	50	44	40
mmu-miR-370	17	15	16	38	18	10	12	28	28	28	31	10	38	11	21
mmu-miR-374	333	334	268	69	37	426	392	78	99	98	303	225	177	172	214
mmu-miR-375	33	83	134	94	42	236	160	483	466	52	21	14	10	4	10
mmu-miR-376a	95	77	42	19	19	29	48	29	33	23	143	141	191	134	147
mmu-miR-376b	37	71	33	19	11	21	30	12	28	13	226	217	283	163	219
mmu-miR-376c	68	88	56	42	11	49	34	25	51	27	229	359	478	396	360
mmu-miR-377	94	50	34	14	8	34	20	26	23	13	100	173	227	146	159
mmu-miR-378	924	1026	905	573	156	1212	1656	770	864	1426	3245	1821	3809	3308	3044
mmu-miR-379	23	24	18	11	5	11	14	14	17	9	61	83	90	65	71
mmu-miR-380-3p	96	11	14	8	8	15	11	28	10	11	31	14	25	24	21
mmu-miR-380-5p	26	22	17	43	26	13	7	45	41	30	52	30	53	26	35
mmu-miR-381	52	33	32	49	33	26	26	51	62	32	91	68	165	96	100
mmu-miR-382	76	82	47	58	22	35	19	48	63	30	200	367	514	405	366
mmu-miR-383	23	6	9	19	17	5	3	20	20	22	25	20	28	18	19
mmu-miR-384-3p	45	11	11	12	12	10	13	24	37	19	23	14	19	20	17
mmu-miR-384-5p	36	27	26	13	10	8	22	16	11	14	27	24	16	21	22
mmu-miR-409-3p	16	10	7	9	3	3	9	4	10	4	17	19	24	15	19
mmu-miR-409-5p	21	18	14	9	7	22	13	18	22	11	37	51	52	50	46
mmu-miR-410	53	49	18	16	11	37	20	21	22	13	110	97	183	156	133
mmu-miR-411	20	20	20	12	9	23	13	15	16	6	61	88	140	84	88
mmu-miR-412	21	17	11	30	28	14	13	40	42	31	37	24	34	19	27
mmu-miR-421	95	52	53	47	35	42	59	52	61	37	84	51	68	46	59
mmu-miR-423-3p	457	422	332	105	52	368	473	139	130	135	370	252	226	192	257
mmu-miR-423-5p	223	203	164	46	40	184	275	97	40	51	288	265	253	152	234
mmu-miR-425	798	726	761	553	214	1018	1070	884	924	891	1379	854	1052	1137	1100
mmu-miR-429	405	646	632	225	83	1426	755	398	362	143	1652	734	892	1025	1072
mmu-miR-431	49	47	29	47	35	30	15	62	53	35	104	84	117	83	96
mmu-miR-432	40	38	22	65	45	29	27	64	74	57	63	47	85	45	57
mmu-miR-433	46	43	40	62	44	27	34	62	87	46	89	57	79	55	69
mmu-miR-434-3p	54	47	29	46	31	26	25	58	57	38	133	135	149	98	126
mmu-miR-434-5p	36	38	30	27	17	19	22	39	35	34	71	101	120	68	88
mmu-miR-448	19	9	11	29	24	13	7	20	37	12	20	20	28	10	14
mmu-miR-449a	62	60	38	30	11	132	48	35	96	17	48	40	27	31	32
mmu-miR-449b	10	13	7	5	13	2	6	10	9	8	10	10	12	12	7
mmu-miR-449c	19	9	9	4	6	11	14	8	8	6	21	14	12	18	14
mmu-miR-450a-3p	16	18	12	10	8	13	13	11	9	10	20	18	17	5	10
mmu-miR-450a-5p	811	826	582	115	62	1063	787	197	109	90	494	444	561	412	473
mmu-miR-450b-3p	48	51	61	19	7	49	57	25	22	15	70	52	75	47	56
mmu-miR-450b-5p	98	124	102	48	29	173	127	96	52	38	118	79	155	152	122
mmu-miR-451	21102	35964	23614	8235	4060	50740	36616	26679	9857	9683	30317	17426	44322	38684	32684
mmu-miR-452	10	10	7	4	4	7	5	7	8	14	13	10	10	10	10
mmu-miR-453	15	16	8	4	6	7	4	8	4	8	8	12	12	12	9
mmu-miR-455	22	35	16	39	21	14	26	39	30	36	46	32	45	36	39
mmu-miR-463	47	29	22	58	40	26	29	64	69	47	69	19	61	25	42
mmu-miR-464	11	18	1	50	27	1	1	32	43	17	16	10	21	12	9
mmu-miR-465a-3p	7	6	5	27	13	1	3	19	24	19	4	4	12	9	2
mmu-miR-465a-5p	20	12	8	13	6	13	17	7	7	7	19	10	19	15	12
mmu-miR-465b-5p	15	13	12	12	5	14	8	10	12	6	37	34	19	30	25
mmu-miR-465c-5p	74	15	13	22	14	17	13	33	26	17	77	78	40	82	68
mmu-miR-466a-3p+mmu-miR-466b-3-3p	1740	968	1534	278	115	498	772	275	411	740	1611	1438	1158	1492	1424
mmu-miR-466a-5p+mmu-miR-466e-5p	108	56	93	11	13	25	35	18	28	30	66	64	58	56	56
mmu-miR-466c-5p	58	43	64	40	21	15	32	41	53	32	76	56	57	57	60
mmu-miR-466d-3p	87	50	79	28	23	30	50	31	50	43	83	70	89	70	72
mmu-miR-466d-5p	8	10	6	21	15	6	6	21	19	8	19	6	11	10	8
mmu-miR-466f-5p	8	8	11	9	9	7	8	10	13	11	16	12	16	7	8
mmu-miR-466g	114	143	80	44	23	109	154	69	57	74	536	203	141	422	320
mmu-miR-466h	40	22	40	11	12	8	17	16	32	19	61	94	62	117	83
mmu-miR-466i	20	10	8	7	12	9	4	11	13	9	18	10	13	12	8
mmu-miR-466j	34	27	27	17	6	37	27	19	13	13	43	25	43	30	32
mmu-miR-466k	59	23	22	43	22	14	15	39	43	19	40	28	33	32	32
mmu-miR-466l	68	20	29	41	22	17	18	37	45	28	67	38	55	29	44
mmu-miR-467a	480	242	342	48	28	130	217	58	97	117	291	250	208	216	236
mmu-miR-467b	408	256	467	98	47	164	254	123	164	283	475	397	239	374	366
mmu-miR-467c	260	159	268	47	17	152	168	51	65	115	222	250	146	189	200
mmu-miR-467d	17	15	6	7	8	10	8	8	8	10	18	13	14	10	12
mmu-miR-467e	318	130	156	66	52	75	110	67	72	53	102	98	114	113	102
mmu-miR-467f	1025	586	1022	141	96	320	596	131	155	260	1358	891	720	954	980
mmu-miR-467g	24	15	12	18	15	11	12	31	29	23	46	16	23	24	22
mmu-miR-467h+mmu-miR-669d+mmu-miR-669l	162	92	73	43	16	43	74	31	36	29	67	56	75	46	56
mmu-miR-468	32	29	11	30	22	11	19	23	31	34	59	196	113	77	106
mmu-miR-469	23	7	16	6	5	13	5	12	10	8	13	13	22	11	15
mmu-miR-470	11	11	2	4	3	2	3	8	6	5	8	7	3	6	0
mmu-miR-471	28	7	13	11	12	14	7	7	11	9	24	13	16	12	13
mmu-miR-483	30	17	21	28	14	15	24	24	28	21	38	26	41	24	31
mmu-miR-484	525	398	316	69	42	282	528	99	89	87	196	278	147	121	183
mmu-miR-485	18	15	12	27	28	8	10	31	30	31	33	17	35	21	23
mmu-miR-486	537	1003	690	315	172	1094	1052	1305	365	307	746	530	1114	951	832
mmu-miR-487b	18	15	11	7	7	8	6	7	10	8	38	35	40	31	31
mmu-miR-488	68	24	34	10	16	33	14	20	21	10	40	24	27	37	28
mmu-miR-489	19	77	62	31	11	81	44	22	34	18	15	22	15	12	14
mmu-miR-490	49	43	33	44	23	27	23	62	56	44	69	43	54	25	44
mmu-miR-491	33	17	15	42	26	27	15	38	44	27	45	21	35	26	28
mmu-miR-493	12	13	8	17	20	4	7	18	31	24	27	9	19	18	13
mmu-miR-494	19	12	11	5	4	10	8	12	12	9	49	43	46	36	40
mmu-miR-495	68	32	34	19	8	32	25	6	22	14	92	93	190	109	119
mmu-miR-496	55	24	25	5	4	16	22	20	25	16	6	8	16	17	11
mmu-miR-497	66	98	75	55	28	135	130	50	52	33	96	74	76	51	70
mmu-miR-499	56	65	44	15	8	72	60	23	18	18	25	8	33	30	21
mmu-miR-500	49	55	46	22	25	31	59	34	32	22	70	29	40	46	45
mmu-miR-501-3p	68	91	78	22	15	59	112	33	27	46	98	80	52	53	68
mmu-miR-501-5p	22	40	33	18	16	20	32	28	30	18	52	32	55	21	36
mmu-miR-503	47	39	28	13	12	57	52	20	38	15	74	68	95	60	74
mmu-miR-504	19	14	12	18	10	11	6	13	8	16	20	11	7	14	11
mmu-miR-505	44	34	39	66	31	33	30	62	69	53	75	40	80	49	58
mmu-miR-509-3p	45	18	28	14	10	17	18	21	18	15	32	24	27	24	23
mmu-miR-509-5p	23	18	21	41	29	14	8	46	47	36	43	34	44	29	33
mmu-miR-511	26	33	18	15	8	23	31	22	18	12	36	27	30	22	28
mmu-miR-532-3p	62	73	45	10	7	44	86	20	15	11	70	34	51	44	45
mmu-miR-532-5p	508	501	508	173	75	514	538	252	246	338	768	590	778	901	754
mmu-miR-539	91	31	28	87	39	25	28	59	61	56	91	86	100	76	87
mmu-miR-540-3p	17	11	16	8	1	20	14	6	5	7	169	69	76	65	89
mmu-miR-540-5p	14	14	14	12	11	14	18	7	10	12	18	16	23	13	12
mmu-miR-541	38	45	34	63	41	15	22	58	69	51	75	54	92	54	63
mmu-miR-542-3p	34	48	42	26	22	50	37	27	32	23	49	29	49	35	38
mmu-miR-542-5p	98	124	103	75	36	130	98	124	130	70	123	75	115	110	103
mmu-miR-543	1	1	1	1	1	1	1	1	1	1	1	1	1	1	-4
mmu-miR-544	17	20	10	6	6	9	12	10	10	7	19	15	9	17	9
mmu-miR-546	31	22	11	10	4	9	10	17	14	12	16	13	38	27	18
mmu-miR-547	16	22	8	21	9	8	7	22	16	13	10	17	14	13	12
mmu-miR-551b	18	22	17	36	34	14	15	26	32	30	36	15	30	12	19
mmu-miR-568	19	20	22	20	15	17	21	14	25	12	19	17	25	21	19
mmu-miR-574-3p	168	183	173	54	31	125	194	97	56	44	256	191	230	206	221
mmu-miR-574-5p	72	87	56	46	23	41	59	57	36	42	226	1201	511	194	527
mmu-miR-582-3p	9	9	9	8	5	1	2	12	13	3	16	4	10	7	7
mmu-miR-582-5p	110	153	128	36	22	340	145	61	45	40	48	60	45	64	53
mmu-miR-590-3p	10	9	10	3	5	8	6	4	10	1	8	12	12	10	8
mmu-miR-590-5p	17	7	9	24	18	3	9	35	37	26	26	16	18	22	20
mmu-miR-592	17	13	10	13	7	20	19	15	11	16	20	10	9	12	12
mmu-miR-599	24	18	13	8	4	16	9	14	13	13	22	10	26	15	14
mmu-miR-615-3p	34	18	12	6	10	7	9	9	10	8	18	11	12	14	11
mmu-miR-615-5p	8	5	4	9	8	10	3	3	7	2	12	6	13	9	6
mmu-miR-652	350	474	335	256	84	467	362	378	341	374	417	313	410	368	372
mmu-miR-653	18	18	13	4	4	13	11	10	7	11	19	9	13	18	10
mmu-miR-654-3p	62	31	20	62	31	24	23	77	62	53	61	33	61	42	48
mmu-miR-654-5p	20	15	10	6	9	9	9	12	19	4	14	13	13	7	7
mmu-miR-664	58	36	39	13	10	54	46	32	28	25	186	112	48	168	127
mmu-miR-665	32	21	20	49	17	20	13	51	51	22	43	16	50	23	28
mmu-miR-666-3p	29	32	13	45	34	21	22	49	58	42	58	25	53	30	36
mmu-miR-666-5p	21	28	16	4	10	13	17	8	15	15	12	12	14	9	7
mmu-miR-667	17	10	13	10	7	9	6	9	10	11	18	30	21	18	19
mmu-miR-668	12	12	11	29	17	7	9	22	28	26	32	11	28	11	19
mmu-miR-669a	1110	642	1202	296	146	328	562	276	425	588	658	898	828	963	834
mmu-miR-669e	54	31	32	27	15	14	21	43	30	26	49	44	52	43	44
mmu-miR-669f	1642	752	991	68	46	357	844	73	70	133	991	787	950	882	898
mmu-miR-669g	39	8	15	17	18	2	9	24	29	29	24	15	25	20	16
mmu-miR-669h-5p	10	1	1	14	11	1	1	17	22	22	1	1	1	1	-1
mmu-miR-669i	14	5	1	36	23	2	8	19	27	27	28	11	25	14	16
mmu-miR-669j	20	25	14	34	21	10	11	34	37	34	56	26	32	31	31
mmu-miR-669m	44	20	27	13	2	9	10	9	16	20	26	23	32	27	24
mmu-miR-669o	415	219	403	39	27	123	165	55	78	88	211	245	200	315	240
mmu-miR-670	16	19	15	36	26	20	15	34	36	24	31	19	22	27	23
mmu-miR-671-3p	49	27	22	46	25	22	26	53	59	23	49	21	40	28	29
mmu-miR-671-5p	22	15	25	16	12	11	17	12	10	9	24	8	13	19	12
mmu-miR-672	37	55	37	65	32	65	61	52	58	51	42	22	51	21	34
mmu-miR-673-3p	11	5	2	6	7	2	5	11	10	6	7	15	4	6	7
mmu-miR-673-5p	6	8	5	4	1	2	6	7	3	5	12	7	18	3	5
mmu-miR-674	433	390	302	195	93	214	255	163	200	217	428	312	258	253	307
mmu-miR-675-3p	17	13	14	8	4	8	6	14	11	8	28	16	38	20	25
mmu-miR-675-5p	30	31	13	53	23	20	19	57	43	36	55	26	61	22	38
mmu-miR-676	34	74	44	49	31	87	53	79	64	48	65	45	67	48	56
mmu-miR-677	15	12	15	8	8	17	3	11	10	13	17	10	19	20	14
mmu-miR-678	39	26	26	27	25	49	47	42	28	19	57	31	65	31	42
mmu-miR-679	11	19	2	5	5	10	11	7	5	10	17	9	13	16	12
mmu-miR-680	10	9	4	10	3	9	2	11	15	9	46	46	33	55	44
mmu-miR-681	10	13	9	13	3	21	8	9	6	5	14	9	13	11	6
mmu-miR-682	14	7	6	21	12	7	7	23	28	22	14	9	26	15	11
mmu-miR-683	30	22	22	50	26	13	11	42	59	31	47	21	55	31	37
mmu-miR-684	55	13	15	20	19	7	12	19	22	24	22	15	9	14	13
mmu-miR-686	1	2	4	9	5	1	1	3	10	5	32	5	6	11	13
mmu-miR-687	17	13	7	5	4	12	4	7	8	6	10	7	14	9	9
mmu-miR-688	33	13	9	24	24	1	12	34	28	27	23	18	17	13	14
mmu-miR-689	18	28	11	7	13	12	17	10	8	13	44	13	57	34	36
mmu-miR-690	60	38	29	43	19	19	25	16	43	30	297	229	253	162	234
mmu-miR-691	71	24	18	8	11	14	19	13	17	11	26	24	33	12	19
mmu-miR-692	11	15	10	3	8	11	7	7	12	4	15	11	19	13	10
mmu-miR-693-3p	22	11	9	9	5	8	12	7	7	8	14	15	18	13	14
mmu-miR-693-5p	6	17	4	11	3	7	10	6	17	10	10	1	5	14	6
mmu-miR-694	14	11	8	24	16	8	14	29	30	23	29	16	21	16	16
mmu-miR-695	24	22	18	28	23	8	20	39	26	28	42	28	51	32	33
mmu-miR-696	7	6	2	12	5	5	10	6	3	7	19	16	24	25	18
mmu-miR-697	15	11	13	9	5	2	7	13	8	6	17	8	16	13	9
mmu-miR-698	6	11	8	4	4	7	8	11	6	4	10	10	12	10	9
mmu-miR-700	5	3	1	2	1	3	8	4	5	5	6	3	15	4	2
mmu-miR-701	23	24	30	25	25	28	19	26	46	21	49	34	46	27	38
mmu-miR-702	28	12	8	11	11	5	10	13	12	7	21	21	15	13	16
mmu-miR-703	32	16	9	11	4	1	7	13	14	13	28	25	19	25	20
mmu-miR-704	43	16	26	30	16	6	9	45	31	17	30	17	23	31	23
mmu-miR-706	40	38	12	13	3	20	32	26	46	20	461	271	180	219	278
mmu-miR-707	18	21	14	28	19	12	19	18	29	27	14	13	14	16	11
mmu-miR-708	22	18	18	31	22	8	5	26	23	18	45	17	25	18	22
mmu-miR-709	71	74	41	56	38	81	116	56	60	37	148	121	298	68	153
mmu-miR-710	44	32	23	49	30	20	28	53	52	57	116	59	135	98	98
mmu-miR-711	7	5	8	4	3	4	6	8	11	5	13	8	5	9	3
mmu-miR-712	35	23	22	9	6	25	20	23	11	14	34	19	53	37	33
mmu-miR-713	18	23	21	4	2	38	16	14	10	19	29	15	17	17	14
mmu-miR-714	43	47	25	46	25	25	35	57	59	51	213	67	343	251	213
mmu-miR-715	16	16	6	3	9	1	4	5	6	3	9	9	10	8	6
mmu-miR-717	41	41	33	30	26	24	23	45	47	22	40	27	45	23	33
mmu-miR-718	7	14	7	8	6	7	5	8	9	9	8	6	11	7	5
mmu-miR-719	30	11	9	9	3	7	7	8	10	14	18	10	10	8	10
mmu-miR-720	84539	58112	45536	15303	12744	35659	40030	17966	40389	30349	24481	30258	19344	13926	21997
mmu-miR-741	34	25	15	53	22	15	20	62	53	28	45	31	48	29	38
mmu-miR-742	22	29	8	28	21	19	7	27	29	15	26	18	34	15	19
mmu-miR-743a	11	6	5	5	10	1	5	5	6	5	9	6	7	7	5
mmu-miR-743b-3p	21	17	11	15	7	8	12	12	13	6	23	5	12	11	13
mmu-miR-743b-5p	15	5	3	3	4	7	7	6	7	4	3	8	12	8	7
mmu-miR-744	14	10	6	6	4	10	3	6	7	7	12	10	10	11	5
mmu-miR-758	14	2	3	5	4	6	6	5	5	7	8	5	11	8	6
mmu-miR-759	24	13	21	62	28	15	13	41	58	35	39	18	46	32	29
mmu-miR-760	33	30	17	55	32	18	27	53	71	38	55	39	74	36	46
mmu-miR-761	14	22	9	21	22	5	11	32	20	27	27	15	20	20	15
mmu-miR-762	46	71	29	39	27	26	43	47	35	31	106	102	150	77	109
mmu-miR-763	7	10	16	5	5	15	10	6	8	4	10	12	12	10	6
mmu-miR-764-3p	31	25	13	45	23	29	17	46	46	35	46	25	44	22	30
mmu-miR-764-5p	44	37	29	71	40	27	20	70	74	50	65	38	77	40	54
mmu-miR-767	31	26	14	56	37	16	25	47	54	42	61	30	50	23	40
mmu-miR-770-3p	42	36	29	66	47	26	21	68	74	37	62	35	60	54	50
mmu-miR-770-5p	21	18	12	47	27	18	18	42	42	39	39	16	27	26	24
mmu-miR-7a	99	142	246	278	78	204	270	164	298	329	327	401	425	472	405
mmu-miR-7b	55	26	10	27	16	16	23	35	34	24	24	8	31	20	17
mmu-miR-802	30	16	12	13	11	13	15	14	21	10	25	16	16	17	18
mmu-miR-804	191	171	75	194	61	179	172	74	237	89	804	1131	1484	938	1087
mmu-miR-871	14	12	7	32	21	10	12	17	37	22	62	48	30	43	40
mmu-miR-872	498	434	574	175	115	396	355	199	279	171	330	422	486	527	437
mmu-miR-873	41	36	16	62	45	23	23	78	76	53	54	53	53	34	45
mmu-miR-874	21	18	17	15	8	9	8	8	8	9	21	11	15	18	11
mmu-miR-875-3p	35	25	22	48	34	21	15	60	42	42	65	41	58	33	45
mmu-miR-875-5p	33	39	29	39	37	24	18	50	54	49	50	33	63	31	44
mmu-miR-876-3p	110	69	59	46	33	124	93	53	53	34	53	44	46	40	44
mmu-miR-876-5p	19	17	17	14	9	18	22	10	9	9	27	30	28	23	25
mmu-miR-877	25	22	12	36	23	11	13	40	30	20	55	28	43	22	33
mmu-miR-878-3p	15	15	9	6	6	7	12	6	8	7	22	11	24	13	14
mmu-miR-878-5p	19	18	14	11	8	7	12	17	14	19	25	11	14	22	18
mmu-miR-879	28	28	14	46	18	19	20	52	46	30	54	20	47	28	33
mmu-miR-880	12	9	7	10	6	4	11	11	15	10	15	6	9	14	6
mmu-miR-881	14	9	12	25	22	9	4	28	29	18	25	20	18	12	15
mmu-miR-882	40	32	21	59	43	19	13	50	76	49	65	30	56	33	43
mmu-miR-883a-3p	34	27	8	50	31	6	13	38	47	32	45	22	56	29	38
mmu-miR-883a-5p	21	17	18	27	13	14	14	34	41	27	30	24	20	13	19
mmu-miR-883b-3p	11	10	10	13	7	15	10	13	13	6	19	8	17	16	15
mmu-miR-883b-5p	23	8	9	26	18	5	7	22	32	17	22	21	35	21	24
mmu-miR-9	3512	1378	3726	264	143	401	710	124	446	283	2015	1727	1548	1886	1791
mmu-miR-92a	85	97	112	62	25	115	215	103	66	68	261	232	160	145	195
mmu-miR-92b	23	19	14	11	9	12	14	20	13	9	10	4	15	13	9
mmu-miR-93	2892	1370	1176	227	100	1003	1932	326	293	392	1341	1091	1069	975	1113
mmu-miR-96	5509	2560	3749	725	275	1174	1997	548	624	646	3716	3741	3402	3561	3600
mmu-miR-98	979	1066	1090	309	218	943	875	323	229	222	723	565	804	863	737
mmu-miR-99a	5378	5205	4474	2073	810	4752	4324	4260	2938	2390	3305	2389	3076	3312	3019
mmu-miR-99b	6611	4527	5031	546	448	3312	3831	770	377	388	5566	3321	3187	3443	3878
NEG_A	17	7	9	15	11	8	11	20	18	10	9	15	20	9	13
NEG_B	53	34	33	85	64	25	21	69	89	61	95	58	90	54	70
NEG_C	33	30	41	25	12	35	38	26	22	17	74	72	59	38	58
NEG_D	32	15	12	9	5	20	11	15	18	11	22	14	23	12	17
NEG_E	14	18	9	15	7	6	15	19	19	15	16	12	29	14	13
NEG_F	49	50	30	78	41	29	33	99	85	67	86	49	72	46	60
NEG_G	24	10	12	36	28	7	11	31	36	25	30	18	20	12	18
NEG_H	16	16	17	47	32	8	12	44	51	34	34	22	37	14	26
POS_A	37014	36518	34306	37087	28867	29879	34197	36117	31315	39324	45663	42341	46216	40461	43669
POS_B	8637	9224	8804	12400	8850	7985	9816	11819	9723	12798	13225	12639	13536	12188	12896
POS_C	2504	2676	2600	3390	2563	2397	2815	3271	2810	3530	3677	3389	3835	3412	3573
POS_D	624	656	640	820	628	608	670	789	711	785	860	806	883	762	824
POS_E	147	140	103	173	125	108	114	148	132	172	209	164	169	146	171
POS_F	54	50	54	64	63	40	65	77	61	62	72	66	83	48	66
