# Supplementary material for: Comparison of breast cancer metastasis models reveals a possible mechanism of tumor aggressiveness
Source: Cell Death Dis. 2018 Oct 10;9(10):1040. doi: 10.1038/s41419-018-1094-8 (PMC6180100; doi:10.1038/s41419-018-1094-8)
Supplement: Supplementary file 8 — Supplementary table 6 [file 41419_2018_1094_MOESM8_ESM.csv]

	Mean expression	log2 Fold Change	stat	p value	p adjusted	Mean_Scrambled	SE_Scrambled	Mean_miR-96-OE	SE_miR-96-OE
Gja1	6848.437712	-0.532640607	-8.046475679	8.52E-16	1.02E-11	7904.624419	709.1541577	5616.219887	510.3565767
Prdx6	4785.109957	-0.405628146	-6.966344918	3.25E-12	1.29E-08	5294.935864	666.0788436	4190.313066	571.4469465
Acly	2353.921849	-0.691343032	-6.712151178	1.92E-11	5.71E-08	2841.862354	657.4712127	1784.657927	345.5718937
Insig1	521.5448317	-0.607160508	-5.758049386	8.51E-09	1.45E-05	607.7240742	170.5298689	421.0023821	109.9985895
Cbr1	140.9196384	-0.844172236	-4.886522844	1.03E-06	0.00081538	175.1645361	22.10560057	100.9672578	14.22437518
Tnfsf9	710.0908707	-0.6542104	-4.830773249	1.36E-06	0.000908439	784.6226844	166.3389646	623.137088	184.3184054
Pgd	2357.793198	-0.358805036	-4.799506372	1.59E-06	0.000947742	2603.582359	339.3123328	2071.039176	222.577553
G6pc3	253.6542097	-0.424921337	-4.770427454	1.84E-06	0.001043222	285.6980035	27.4284883	216.2697837	13.42815989
Prss22	1549.247626	-1.236897785	-4.747580812	2.06E-06	0.001115129	2002.163086	363.6089362	1020.846255	258.2473785
Nxn	202.7520984	-0.620599844	-4.62958478	3.66E-06	0.001819327	234.9031199	40.02212367	165.2425734	32.41297193
Adam8	1130.294516	-0.602328615	-4.614060131	3.95E-06	0.001854874	1361.027329	123.4612319	861.1062351	113.0839839
Amfr	346.9139498	-0.425466	-4.586201403	4.51E-06	0.001854874	392.6035952	20.09750671	293.6093634	6.35148622
Mvd	227.8003613	-0.924011132	-4.591345666	4.40E-06	0.001854874	291.7961125	40.58809206	153.1386515	13.53610325
Elovl1	745.4260222	-0.378209225	-4.532424716	5.83E-06	0.002241567	832.9113342	38.6378507	643.3598249	7.320834717
Tecr	2898.557495	-0.380713438	-4.363172233	1.28E-05	0.003471908	3174.427386	856.2556898	2576.709289	658.1603367
B4galt3	516.1113094	-0.386533151	-4.312892579	1.61E-05	0.004174381	580.121599	27.50765103	441.4326382	12.39246522
Ppp2cb	186.6888144	-0.550573185	-4.242760465	2.21E-05	0.005262239	214.7034809	38.89995656	154.0050368	26.86436832
Psmd11	1878.080812	-0.230981762	-4.246285818	2.17E-05	0.005262239	1985.166384	263.7540364	1753.147645	225.5332231
Tceb2	4304.043804	-0.330118305	-4.218046352	2.46E-05	0.00564747	4510.268396	953.6024119	4063.448447	1011.621391
Sf3b5	932.0993738	-0.318757692	-4.210252781	2.55E-05	0.005735565	1006.646144	146.0714645	845.128142	124.1959332
Timm13	1443.899159	-0.390534184	-4.170534345	3.04E-05	0.006584386	1596.00704	220.0272485	1266.439965	165.3926587
Lss	704.5116696	-0.867327904	-4.15287003	3.28E-05	0.006795338	899.2458172	289.5768012	477.3218306	126.4261434
Pgpep1	507.8252562	-0.300582534	-4.131815346	3.60E-05	0.007102763	546.8388613	106.6467387	462.3093836	80.65185231
Tubb2a	239.386939	-0.709288045	-4.133993995	3.57E-05	0.007102763	279.3014346	56.74516339	192.8200275	46.48134749
Cd300lf	216.204357	-0.851068925	-4.054682009	5.02E-05	0.008546625	285.2027756	102.43892	135.7062018	63.25161063
Fdps	5211.598143	-0.929615161	-4.065671436	4.79E-05	0.008546625	6765.308513	2642.394319	3398.936045	1193.588177
Glipr1	96.51705081	-0.928297598	-4.056354569	4.98E-05	0.008546625	123.1689302	25.72185109	65.42319151	19.74490169
Itga3	2365.942046	-0.466099118	-4.057871772	4.95E-05	0.008546625	2617.734481	440.8701892	2072.184207	404.1596101
Ndufa5	913.7644281	-0.302877608	-4.073404059	4.63E-05	0.008546625	975.8453563	161.1671888	841.3366785	148.6684887
Scd2	5923.609734	-0.679535827	-4.061807484	4.87E-05	0.008546625	6999.466014	2284.229834	4668.444073	1428.493957
Slc35e1	117.686705	-0.566972436	-4.063112686	4.84E-05	0.008546625	137.2139735	19.16791131	94.90489176	9.05178279
Acyp2	92.59393587	-0.515954177	-4.048387323	5.16E-05	0.008656064	107.8716611	4.188952172	74.7699231	4.170308947
Atp11a	243.5574708	-0.546719141	-4.027905764	5.63E-05	0.008785019	282.6491601	22.40858484	197.9505001	15.87651475
Ccdc124	568.338038	-0.318893866	-4.033281268	5.50E-05	0.008785019	632.1912389	47.72467649	493.8426369	31.19753821
Abracl	789.9551712	-0.396425863	-4.019590293	5.83E-05	0.008907107	881.0494983	75.80937447	683.6784563	48.9133151
Aldh7a1	314.4362984	-0.397092757	-4.002353553	6.27E-05	0.009046838	343.5465755	53.73878649	280.4743085	51.21415324
Ak4	264.5854706	-0.531435819	-3.991178165	6.57E-05	0.009327303	296.9783115	57.05552927	226.7938229	51.05081336
Hmgcr	1002.227638	-0.821976003	-3.987040707	6.69E-05	0.009379738	1269.848258	311.8227229	690.0035819	110.2070086
Bst1	154.5009937	-1.269654067	-3.981081184	6.86E-05	0.009506234	200.1030825	44.33355275	101.2985568	36.10675
Fdft1	1776.528435	-0.609025231	-3.951090945	7.78E-05	0.010161179	2105.469854	613.4215724	1392.763446	356.8664247
Mdh2	6462.3228	-0.27582852	-3.944867285	7.98E-05	0.010161179	6937.418793	854.2534584	5908.044142	680.6642119
Serpinb6b	137.8778684	-1.105657394	-3.953834434	7.69E-05	0.010161179	183.1316247	26.23058324	85.08181933	12.89139881
Abce1	1674.352488	-0.378542934	-3.936653106	8.26E-05	0.010364768	1822.374751	206.9979175	1501.659848	234.0325086
Lpin1	288.4204071	-0.538853364	-3.914941674	9.04E-05	0.011225077	336.1319304	91.33961935	232.7569632	51.11722558
Ndufa11	1240.088776	-0.312651944	-3.901966755	9.54E-05	0.011485372	1342.56048	152.9946848	1120.538455	131.0087954
Rabggtb	775.4157749	-0.343135353	-3.903632787	9.48E-05	0.011485372	848.5523998	91.13154286	690.0897124	73.64930562
Gadd45b	136.0541608	-0.859131895	-3.889548216	0.000100431	0.011968364	171.413747	11.40748117	94.80131015	16.89783392
Lcp1	347.4440367	-0.525460577	-3.883731817	0.000102865	0.012137095	398.3161963	52.16255467	288.0931838	35.94523392
Mbd1	255.2837478	-0.344693121	-3.874451856	0.000106865	0.012385966	283.4094145	9.584747104	222.4704699	9.799782368
Tor1aip2	1066.73002	-0.404782521	-3.865097433	0.000111045	0.012603063	1201.48667	59.6721963	909.5139294	39.6793257
Ovol1	781.9606526	-0.34876989	-3.854137463	0.000116138	0.012934771	840.8219408	173.8148474	713.2891498	153.2767008
Myl6	3997.213844	-0.576309201	-3.844697407	0.000120701	0.01305151	4265.393122	1324.691273	3684.33802	1279.786543
Scin	294.2249192	-0.977642781	-3.836819235	0.000124638	0.013144361	372.2704259	97.81881613	203.171828	51.18683073
Sqle	1655.321914	-0.654395727	-3.818869636	0.000134065	0.013947914	1976.880758	454.8205811	1280.169929	248.0607253
Hsp90ab1	28573.05854	-0.221371468	-3.798296426	0.000145694	0.01455113	29876.441	4843.582945	27052.44567	4568.683452
Spata13	136.9082501	-0.723368956	-3.800148974	0.000144609	0.01455113	168.2681298	28.97068772	100.3217238	17.67988002
Serpinb9	195.7516364	-0.709666066	-3.788281782	0.000151693	0.014817397	239.8569094	33.82975059	144.2954845	14.73388509
Rpp21	517.0379328	-0.366503135	-3.755342866	0.000173104	0.016372098	569.931181	88.77702874	455.3291433	61.02969436
Tomm6	2043.664655	-0.314471834	-3.747690137	0.000178471	0.016487081	2170.236255	404.9037384	1895.997789	391.5365083
Ivns1abp	2375.154063	-0.368554207	-3.743570783	0.000181423	0.016630949	2682.24408	236.1556771	2016.882376	112.1644861
Ciart	200.3010428	-0.723406539	-3.733286632	0.000188997	0.017192984	229.8151619	29.43871908	165.8679038	41.90803477
Snrpg	2246.375916	-0.357962021	-3.726243855	0.000194354	0.017546373	2390.01949	1012.608218	2078.791747	833.8440759
Strip1	162.6879858	-0.365849268	-3.706089651	0.000210484	0.018718923	180.695255	7.868408218	141.6795051	5.303380595
Rnf181	573.0365567	-0.409059133	-3.699453071	0.000216065	0.019072901	641.0554714	75.51498154	493.6811562	47.42088266
Sfrp1	374.5509581	-3.20931422	-3.695557391	0.000219405	0.019225355	673.359522	516.3684187	25.94096676	3.599607222
Nsdhl	680.439495	-0.725940009	-3.688093278	0.000225941	0.019653554	852.8955042	255.9065321	479.2408175	103.771235
Agpat9	134.5902471	-0.544361335	-3.677068864	0.000235929	0.019693817	158.2582419	10.56055858	106.9775865	7.85634089
Clptm1l	126.1335054	-0.531835619	-3.679570874	0.000233627	0.019693817	147.4299692	12.58204255	101.2876309	3.810790635
Crispld2	214.5258604	-2.506908362	-3.677408337	0.000235616	0.019693817	361.1636434	202.3546968	43.44844692	17.09629044
Ccdc6	716.9725795	-0.377307229	-3.670059691	0.000242494	0.019793144	819.1659665	89.35147479	597.7469614	44.49286335
Blcap	515.7133826	-0.389090289	-3.653007507	0.000259187	0.020266889	582.6968566	38.49635264	437.5659962	17.96267791
Cited2	119.6309558	-0.623469059	-3.652003271	0.000260203	0.020266889	142.1382657	14.64579874	93.37242765	7.456084741
Trappc10	93.61325296	-0.480179415	-3.656760446	0.000255423	0.020266889	107.4203642	5.174828327	77.50495656	3.577322309
Camta1	92.52229576	-0.537776311	-3.650279056	0.000261956	0.020270938	106.6380051	14.00242533	76.05396826	9.1870745
Plgrkt	332.9340675	-0.353011325	-3.647075935	0.000265242	0.020392798	370.3299041	19.57963704	289.3055914	3.888020365
Cd200	211.3664075	-2.222494053	-3.641182897	0.000271388	0.0205523	324.9981483	162.0345976	78.7960432	42.93050168
Cyr61	1431.96207	-0.943585799	-3.640139849	0.00027249	0.0205523	1821.236368	626.0274988	977.8087217	378.9556487
Gjb4	369.043841	-0.772875756	-3.628349728	0.000285239	0.020982652	451.1877346	68.43801772	273.2092985	42.54875677
Cyp51	1267.063476	-0.881955696	-3.61971594	0.000294927	0.021430734	1605.206905	416.3844245	872.5628075	174.5073156
Calr	5212.366641	-0.56083792	-3.599762743	0.000318508	0.022617538	6119.421427	648.5280211	4154.136057	194.5642779
Pcyt2	824.0116808	-0.497598162	-3.599482637	0.000318851	0.022617538	945.1923311	147.1922846	682.6342555	79.37468894
Mrps33	855.1443628	-0.30917084	-3.595389998	0.000323906	0.022729863	897.6508664	249.6924539	805.5534419	227.5091191
Msmo1	2291.753402	-0.899954115	-3.561870566	0.000368222	0.024791529	3013.275288	1022.095627	1449.977869	370.6179206
Aacs	1031.02201	-0.538157249	-3.554292252	0.000378998	0.025231938	1180.574339	263.9064499	856.5442915	179.7686808
Entpd5	138.367244	-0.542079092	-3.542550209	0.000396278	0.026235804	160.6918429	36.20664937	112.3218786	19.67252849
Shtn1	199.5994508	-0.571743082	-3.531393133	0.000413377	0.026772892	234.7925052	17.86866063	158.5408873	12.87218203
Wdr83os	592.732963	-0.287628992	-3.531848376	0.000412666	0.026772892	624.539605	104.4675911	555.6252139	110.512379
Oaz1	1007.443589	-0.370409196	-3.527866851	0.000418923	0.026985423	1094.586933	223.1067603	905.7763533	182.9440705
Slc35b1	501.4510694	-0.482449381	-3.524385093	0.000424467	0.027195547	579.1735523	61.22140924	410.7748394	53.03307802
Cstb	2864.024859	-0.363018215	-3.511903603	0.000444909	0.028352859	3160.626417	369.3832567	2517.989709	243.995222
Ppapdc1b	358.473591	-0.524134611	-3.508703745	0.000450296	0.028392485	415.482435	28.09297423	291.9632731	25.97152403
Dennd2d	91.54807682	-0.741739544	-3.501338572	0.000462927	0.029016817	112.2427546	17.75124263	67.40428607	4.611339666
Kdelr3	927.3203112	-0.351714228	-3.500109127	0.000465068	0.029016817	1019.552425	70.86222749	819.7161786	70.29257289
Mpc1	758.7092185	-0.404163126	-3.489588775	0.000483764	0.029870568	830.2355073	302.0941136	675.2618815	231.5925485
Ift20	419.3606082	-0.335589925	-3.480207992	0.000501025	0.03077686	463.5687647	21.9035446	367.7844256	10.22143312
Ppa1	1423.53559	-0.562845795	-3.476341136	0.000508305	0.031063969	1676.560324	246.6990308	1128.340068	75.85759397
Hmgcs1	1750.274467	-0.77749717	-3.470469938	0.000519548	0.031428728	2203.481452	629.3750653	1221.532985	257.7065117
Traf7	1120.357458	-0.349922667	-3.466731914	0.000526827	0.03170807	1232.224139	165.0610919	989.8463295	113.1301662
Sp140	269.0061173	-0.425394145	-3.463581576	0.000533035	0.031760887	310.4105306	56.76564095	220.7009685	55.32296757
Hmga2-ps1	125.3400998	-0.532473539	-3.451351183	0.000557787	0.032744586	146.8584707	20.83602826	100.2353338	19.76897847
Ier3ip1	843.452987	-0.276549545	-3.440735698	0.000580135	0.033889548	914.6951708	49.23052577	760.3371059	17.10763031
Pmepa1	404.9896146	-1.330207807	-3.436956867	0.000588289	0.03419826	563.9334547	191.1198267	219.5551346	64.01290604
Coq10b	127.503045	-0.539589825	-3.412672345	0.000643292	0.036245364	148.4407449	18.94823389	103.0757284	23.61221746
Hmox1	1141.912811	-0.703066023	-3.412501707	0.000643695	0.036245364	1382.702162	453.0216664	860.9919013	355.119203
Me1	154.8488834	-0.587030937	-3.415716944	0.000636143	0.036245364	181.7968973	49.91255309	123.4095338	28.67380048
Acat2	2005.79916	-0.757988745	-3.404507063	0.000662836	0.036854882	2563.388302	917.0877566	1355.278494	382.5665306
Tmem263	640.8735792	-0.520153664	-3.402383507	0.000668008	0.036854882	752.8860546	96.28610658	510.1923579	23.88528785
Tgif1	1450.108489	-0.227905001	-3.378960524	0.000727605	0.038366652	1536.138298	73.20698974	1349.740378	112.0397168
Psmd1	2379.080893	-0.35989522	-3.377483204	0.000731524	0.038403409	2652.937459	329.2830566	2059.581565	120.1166967
Enpp1	133.271586	-1.507483755	-3.330482614	0.000866956	0.043409714	187.7082694	54.50593677	69.76212199	18.24578828
Sigmar1	1070.598982	-0.35300695	-3.332366597	0.000861107	0.043409714	1189.140883	155.3985261	932.3000973	76.99264511
Ndufb10	1071.754932	-0.238915016	-3.318062891	0.000906441	0.044809449	1125.166688	104.4811721	1009.441218	137.1700327
Pmvk	645.6771153	-0.567196509	-3.317505573	0.000908251	0.044809449	767.9668553	197.3299791	503.0057519	95.90504199
Serinc1	1894.965519	-0.181383268	-3.316965729	0.000910008	0.044809449	1993.343598	76.19755818	1780.191093	80.42603523
Acvrl1	90.72405631	-0.825618314	-3.30524412	0.000948937	0.045415595	115.141356	39.71856194	62.23720665	28.57578541
Dpy30	1641.020529	-0.366431076	-3.294973672	0.000984309	0.046783866	1808.140786	353.9658352	1446.046894	247.4220961
Mettl1	282.985175	-0.531063422	-3.285000739	0.001019821	0.046783866	329.1417937	34.81380299	229.1357865	6.350345546
Rdh11	296.9555869	-0.464981492	-3.285332856	0.00101862	0.046783866	340.9073658	82.32601211	245.6785115	44.94116539
Srprb	940.7780232	-0.363686113	-3.292006943	0.000994752	0.046783866	1038.836318	130.3443623	826.3766787	83.6460559
Sgk3	1790.038694	-0.273390394	-3.289979991	0.001001945	0.046783866	1939.904345	191.3460942	1615.195435	90.6937545
Tnfaip3	357.6898893	-0.688302335	-3.2818951	0.00103112	0.046783866	427.5859822	66.6568701	276.1444476	37.16615822
Hsd17b7	215.7702592	-0.954410622	-3.274223396	0.001059528	0.047290555	283.8255814	67.29762209	136.3723833	11.35648071
Prkci	159.3955341	-0.350625693	-3.273162891	0.001063512	0.047290555	174.172533	26.99269676	142.155702	20.08100302
Mrpl14	1310.821165	-0.305677945	-3.268490493	0.001081228	0.047722205	1395.805338	340.1537462	1211.672963	286.2262369
Tmbim6	8853.664416	-0.365779279	-3.261894784	0.001106702	0.048666307	9743.47675	1036.861635	7815.550025	791.4528252
Myl12a	6364.3311	-0.241062482	-3.245022622	0.001174413	0.050525195	6689.532767	1160.875002	5984.929154	1062.126244
Wdr53	101.0477764	0.434746415	3.241666414	0.00118833	0.050757464	86.15861561	10.47037652	118.418464	10.16204115
