# Supplementary material for: Comparison of breast cancer metastasis models reveals a possible mechanism of tumor aggressiveness
Source: Cell Death Dis. 2018 Oct 10;9(10):1040. doi: 10.1038/s41419-018-1094-8 (PMC6180100; doi:10.1038/s41419-018-1094-8)
Supplement: Supplementary file 9 — Supplementary table 7 [file 41419_2018_1094_MOESM9_ESM.csv]

ID	miR-96-OE-1	miR-96-OE-2	miR-96-OE-3	miR-96-OE-4	miR-96-OE-5	miR-96-OE-6	Scrambled-1	Scrambled-2	Scrambled-3	Scrambled-4	Scrambled-5	Scrambled-6	Scrambled-7
0610007P14Rik	495	515	610	1452	1402	1485	514	498	762	762	1858	1806	1861
0610009B22Rik	317	288	327	515	556	590	250	353	361	292	488	471	441
0610009L18Rik	2	5	4	3	4	2	6	7	4	4	0	3	1
0610009O20Rik	255	305	286	482	560	542	208	255	304	282	395	501	330
0610010B08Rik	0	0	0	6	9	3	0	0	0	0	3	6	5
0610010F05Rik	107	100	94	51	64	57	73	70	50	102	70	87	73
0610010K14Rik	248	334	294	481	491	523	296	356	334	340	351	385	333
0610011F06Rik	306	349	304	1223	1240	1368	369	444	449	308	926	1095	966
0610012G03Rik	214	133	168	34	41	50	162	221	168	131	32	37	21
0610030E20Rik	119	103	105	22	30	50	79	125	105	138	18	23	18
0610031O16Rik	0	0	0	0	0	0	0	0	0	0	0	0	0
0610037L13Rik	316	243	224	305	306	316	255	244	293	297	246	310	222
0610038B21Rik	29	19	16	8	8	9	20	25	42	22	7	2	10
0610039H22Rik	4	2	0	0	0	0	2	3	0	0	0	0	0
0610039K10Rik	0	1	2	0	0	0	0	5	3	0	0	0	0
0610040B10Rik	6	2	1	3	4	6	6	5	1	3	1	4	1
0610040F04Rik	0	0	1	0	3	1	2	1	0	0	0	2	1
0610040J01Rik	22	7	11	0	0	1	7	13	2	18	0	0	0
0610043K17Rik	7	2	4	0	2	0	8	5	13	4	1	1	2
1010001N08Rik	0	0	0	0	0	0	26	3	0	0	0	0	0
1110001J03Rik	195	235	210	543	461	512	266	212	312	230	445	427	473
1110002L01Rik	31	37	39	68	63	71	17	53	51	34	75	80	72
1110004E09Rik	288	437	266	329	428	408	298	348	297	216	210	255	244
1110004F10Rik	1507	1309	1637	2137	2214	2355	1072	1341	1434	1263	1992	2035	2026
1110006O24Rik	8	5	8	4	6	7	2	5	5	2	4	3	3
1110007C09Rik	539	653	549	899	962	1099	744	888	881	603	527	650	479
1110008F13Rik	63	60	47	24	36	35	65	75	51	38	29	37	29
1110008L16Rik	130	118	166	210	215	223	95	97	151	122	216	211	139
1110008P14Rik	938	559	514	648	662	770	611	920	758	392	251	352	259
1110012L19Rik	146	137	163	306	308	321	160	159	102	159	200	219	241
1110015O18Rik	0	0	0	0	0	0	0	0	0	0	0	0	0
1110017D15Rik	2	0	1	0	0	0	0	1	3	1	0	0	0
1110019D14Rik	18	21	31	52	38	40	20	20	24	18	34	45	42
1110020A21Rik	4	3	8	7	6	4	3	4	6	2	8	9	9
1110025L11Rik	0	0	0	0	0	0	0	0	0	0	0	0	0
1110028F11Rik	1	1	1	2	0	0	0	0	0	0	0	0	0
1110028F18Rik	2	0	0	0	0	0	2	0	6	1	0	1	0
1110032A03Rik	112	63	82	169	178	188	65	70	88	74	93	102	82
1110032F04Rik	0	1	0	0	0	0	0	0	0	0	0	0	0
1110034G24Rik	50	36	34	72	72	70	40	56	49	38	37	30	51
1110036E04Rik	0	2	0	0	1	0	0	1	0	0	0	0	0
1110037F02Rik	403	274	350	586	673	653	263	347	303	392	650	709	509
1110038B12Rik	338	499	404	1160	1223	1248	499	725	884	644	993	1116	846
1110038F14Rik	182	179	187	315	365	363	212	233	222	297	289	322	240
1110046J04Rik	46	44	30	90	93	114	37	54	42	56	96	94	103
1110051M20Rik	17	27	23	0	2	1	49	33	13	49	2	1	0
1110058D11Rik	0	1	0	0	1	0	2	0	0	2	0	0	0
1110059E24Rik	292	360	337	684	622	645	260	329	436	429	541	493	629
1110059G10Rik	167	136	163	247	251	274	134	130	165	153	180	225	187
1110065P20Rik	30	24	25	26	15	36	45	32	28	34	21	17	23
1190002F15Rik	186	234	196	1156	997	1064	202	183	216	185	571	615	639
1190002N15Rik	26	26	23	22	17	14	39	33	39	33	24	17	12
1190003K10Rik	0	0	0	0	0	0	1	0	0	0	0	0	0
1190005I06Rik	2	1	1	1	1	0	1	1	1	3	0	0	0
1190007I07Rik	77	56	60	193	204	194	81	80	105	42	121	143	112
1200014J11Rik	165	209	141	202	253	195	171	194	207	170	216	229	154
1300002E11Rik	76	50	91	90	75	76	73	63	51	71	89	76	75
1300017J02Rik	3	0	0	0	1	0	5	0	1	1	1	0	0
1500004A13Rik	0	1	0	0	1	1	0	2	1	0	0	0	1
1500009C09Rik	2	1	0	0	0	0	2	0	0	7	0	0	0
1500009L16Rik	7	15	7	0	0	0	9	6	8	21	0	0	0
1500011B03Rik	103	69	96	63	73	66	78	77	66	86	24	29	30
1500011K16Rik	222	226	223	371	442	420	195	205	214	250	331	371	362
1500012F01Rik	481	789	448	1490	1589	1582	750	910	1089	707	1202	1140	1232
1500012K07Rik	1	0	0	0	0	0	1	1	4	0	0	0	0
1500015A07Rik	29	26	26	5	7	8	21	28	22	28	2	7	4
1500015L24Rik	3	0	0	1	2	0	0	2	2	0	3	3	1
1500015O10Rik	39	9	19	1	0	0	73	0	9	122	0	0	0
1500017E21Rik	1	0	0	0	0	0	0	0	0	0	0	0	0
1500026H17Rik	2	1	0	3	2	3	1	1	2	1	0	2	2
1600002D24Rik	1	0	0	0	0	0	0	1	1	0	0	0	0
1600002H07Rik	142	184	252	126	170	173	170	151	252	188	113	144	97
1600002K03Rik	54	53	31	53	59	57	48	57	47	41	67	61	51
1600010M07Rik	12	4	11	0	0	0	10	15	7	15	0	0	0
1600012H06Rik	359	342	427	313	307	351	355	401	339	476	262	300	279
1600014C10Rik	410	333	360	158	169	195	362	460	219	621	154	182	100
1600014C23Rik	0	1	2	0	0	0	4	1	2	4	0	0	0
1600014K23Rik	0	0	0	0	0	0	0	0	0	0	0	0	0
1600015I10Rik	0	0	0	0	0	0	0	1	0	0	0	0	0
1600019K03Rik	0	0	0	0	0	0	1	0	0	1	0	0	0
1600020E01Rik	28	44	26	11	21	18	23	24	28	28	18	28	16
1600023N17Rik	0	5	5	3	2	2	4	10	5	6	0	0	1
1600025M17Rik	0	0	0	0	0	0	3	0	0	0	0	0	0
1600027J07Rik	0	0	0	0	0	0	0	0	0	0	0	0	0
1600029I14Rik	0	0	0	0	0	0	0	0	0	0	0	0	0
1600029O15Rik	3	0	0	0	0	0	0	0	4	0	0	0	0
1700001C02Rik	0	0	0	0	0	0	1	0	0	0	0	0	0
1700001C19Rik	2	3	2	2	1	4	1	3	3	4	2	4	3
1700001D01Rik	7	6	11	0	0	0	5	6	15	4	0	0	0
1700001F09Rik	0	0	0	0	0	0	0	0	0	0	0	0	0
1700001G01Rik	0	0	0	0	0	0	1	0	2	0	0	0	0
1700001G11Rik	5	4	3	2	6	5	2	1	0	1	0	2	3
1700001G17Rik	8	10	10	7	16	15	3	8	5	10	4	11	1
1700001J03Rik	0	2	1	0	1	0	0	2	0	0	0	1	1
1700001J11Rik	0	0	1	5	1	2	2	0	5	1	2	2	0
1700001K19Rik	8	2	2	1	2	0	5	1	7	6	0	3	1
1700001K23Rik	5	1	4	5	8	3	1	2	4	1	0	0	0
1700001L05Rik	12	9	5	1	0	3	25	9	9	16	1	2	3
1700001L19Rik	4	3	4	10	9	8	7	3	6	2	9	11	3
1700001O22Rik	3	2	10	5	4	4	2	6	5	0	2	1	2
1700001P01Rik	4	7	7	4	8	3	2	7	7	4	2	3	2
1700003C15Rik	0	0	0	0	0	0	0	0	0	0	0	0	0
1700003D09Rik	0	0	0	0	0	0	0	1	0	1	0	0	0
1700003E16Rik	8	1	3	4	9	8	3	6	1	6	1	3	2
1700003E24Rik	0	0	0	0	0	0	0	0	0	0	0	0	0
1700003F12Rik	3	3	2	0	0	0	0	2	0	1	0	0	0
1700003G13Rik	0	0	0	0	0	0	1	0	1	0	0	0	0
1700003G18Rik	0	0	1	0	1	3	0	3	0	0	0	0	0
1700003H04Rik	1	0	0	0	0	0	0	0	0	0	0	0	0
1700003I22Rik	0	0	0	0	0	0	0	0	0	0	0	0	0
1700003L19Rik	0	0	0	0	0	0	0	0	0	0	0	0	0
1700003M02Rik	0	0	1	1	0	0	1	0	2	0	0	0	0
1700003M07Rik	0	0	0	0	0	0	1	0	0	1	0	0	0
1700003P14Rik	0	0	0	0	0	0	0	0	1	1	0	0	0
1700006A11Rik	1	0	0	0	0	0	1	0	0	0	0	0	0
1700006E09Rik	0	0	0	0	0	0	0	0	0	0	0	0	0
1700006F04Rik	0	0	0	0	0	0	0	0	0	0	0	0	0
1700006H21Rik	0	0	0	0	2	0	0	0	0	0	0	0	0
1700007B14Rik	0	0	0	0	0	0	1	1	1	0	0	0	0
1700007F19Rik	0	0	1	0	1	0	1	3	0	0	0	0	0
1700007G11Rik	0	0	1	0	0	0	0	0	2	0	0	0	0
1700007J10Rik	1	6	2	1	1	0	1	2	1	2	2	0	0
1700007K09Rik	1	0	0	0	0	0	0	0	0	1	0	1	0
1700007K13Rik	0	0	5	0	0	1	0	1	3	0	0	0	0
1700007L15Rik	28	26	15	48	61	58	14	22	12	23	24	29	32
1700007P06Rik	2	2	0	0	1	0	0	0	0	0	0	0	0
1700008C04Rik	0	0	0	0	0	0	0	0	0	0	0	0	0
1700008J07Rik	17	11	17	5	11	12	8	9	9	6	1	6	1
1700008K24Rik	0	0	0	0	0	0	0	0	0	0	0	0	0
1700008O03Rik	2	1	1	0	0	1	1	2	1	1	0	0	1
1700008P02Rik	0	0	0	0	0	0	0	0	0	0	0	0	0
1700009C05Rik	0	0	0	0	0	2	1	0	0	0	0	0	2
1700009J07Rik	1	1	0	0	0	0	0	0	1	0	0	0	0
1700009N14Rik	0	0	0	1	0	0	0	0	1	1	0	0	0
1700010B08Rik	0	0	0	0	0	1	0	0	1	1	0	0	0
1700010D01Rik	0	0	0	0	0	0	0	0	0	0	0	0	0
1700010I02Rik	0	0	0	0	0	0	0	0	0	0	0	0	0
1700010I14Rik	4	0	4	0	0	0	2	5	2	10	0	0	0
1700010J16Rik	0	0	0	0	0	0	0	0	1	0	0	0	0
1700010K23Rik	0	0	0	0	0	0	0	0	0	0	0	0	0
1700011A15Rik	4	0	0	0	0	1	2	0	0	1	1	1	0
1700011B04Rik	0	0	0	0	0	0	0	0	0	0	0	0	0
1700011C11Rik	0	0	0	0	0	0	0	0	0	0	0	0	0
1700011E24Rik	1	2	0	2	1	2	0	0	2	1	0	0	0
1700011H14Rik	2	0	1	0	0	0	0	1	1	0	0	0	0
1700011I03Rik	0	0	0	0	0	0	0	0	2	0	1	1	0
1700011L22Rik	0	0	0	0	0	0	0	0	1	0	0	0	0
1700011M02Rik	0	0	0	0	0	0	0	0	0	0	0	0	0
1700012A03Rik	0	0	0	0	0	0	0	0	0	0	0	0	0
1700012B07Rik	0	0	0	0	0	0	0	0	0	0	0	0	0
1700012B09Rik	1	0	0	3	5	2	1	0	1	1	3	2	2
1700012C14Rik	2	1	0	0	1	1	0	1	0	0	0	0	0
1700012D01Rik	9	13	11	15	13	14	5	11	10	6	13	7	8
1700012D14Rik	22	13	18	1	7	0	7	16	12	10	3	0	0
1700012D16Rik	0	0	0	0	0	0	0	0	0	0	0	0	0
1700012H19Rik	0	0	0	0	0	0	0	0	1	0	0	0	0
1700012I11Rik	0	0	0	0	0	0	1	0	0	1	0	0	0
1700012L04Rik	0	0	0	0	0	0	0	0	0	0	0	0	0
1700012P22Rik	0	0	0	0	0	0	0	0	0	0	0	0	0
1700013D24Rik	0	0	0	1	0	0	0	0	0	0	0	0	0
1700013F07Rik	1	0	1	2	0	0	1	2	0	0	0	1	1
1700013G24Rik	0	0	0	1	0	0	0	0	0	0	0	0	0
1700013H16Rik	0	0	0	0	0	0	0	0	0	0	0	0	0
1700015E13Rik	0	0	1	0	0	0	0	1	0	1	0	0	0
1700015F17Rik	0	0	2	1	0	0	1	0	0	1	0	0	0
1700015G11Rik	0	0	0	0	0	0	0	0	0	0	0	0	0
1700016C15Rik	5	5	1	45	63	46	4	5	1	4	19	25	20
1700016D06Rik	1	0	0	0	0	0	0	0	3	0	0	0	0
1700016G22Rik	1	0	1	0	1	0	0	0	0	0	0	2	0
1700016H13Rik	0	0	0	0	0	1	0	1	0	1	0	0	0
1700016K19Rik	0	1	0	0	0	0	0	0	0	0	0	0	0
1700016L04Rik	0	0	2	0	0	0	0	0	2	0	0	0	0
1700016L21Rik	0	0	0	0	0	0	0	0	0	0	0	0	0
1700016P04Rik	1	0	0	0	0	0	0	0	0	0	0	0	0
1700017B05Rik	338	268	286	262	338	328	336	379	267	317	205	247	131
1700017D01Rik	0	0	0	0	0	0	0	0	0	0	0	0	0
1700017G19Rik	0	0	0	0	0	0	0	0	0	0	0	0	0
1700017J07Rik	0	0	0	0	0	0	0	0	0	0	0	0	0
1700017L05Rik	0	0	0	0	0	0	0	0	0	0	0	0	0
1700017N19Rik	0	0	0	0	0	0	1	0	0	0	0	0	0
1700018A04Rik	1	0	0	0	0	0	0	2	1	0	1	0	1
1700018B08Rik	0	0	0	0	0	0	0	0	1	0	0	0	0
1700018B24Rik	0	0	0	0	0	1	0	0	0	0	0	1	0
1700018C11Rik	0	0	0	0	0	0	0	0	0	0	0	0	0
1700018F24Rik	0	0	1	0	0	0	0	0	0	0	0	0	0
1700018G05Rik	0	0	0	0	0	0	0	0	0	0	0	0	0
1700018L02Rik	8	8	8	1	0	2	6	5	9	1	0	0	0
1700019A02Rik	0	0	0	0	0	0	0	0	0	1	0	1	0
1700019B03Rik	0	0	0	0	0	0	1	0	2	0	0	1	0
1700019B21Rik	0	0	1	0	0	0	0	0	0	0	0	0	0
1700019C18Rik	0	0	0	0	0	0	0	0	0	0	0	0	0
1700019D03Rik	1	2	0	0	0	0	0	1	2	0	0	0	0
1700019E08Rik	0	0	0	0	0	0	0	0	0	0	0	0	0
1700019G17Rik	29	27	35	105	106	99	24	26	66	59	105	138	94
1700019G24Rik	0	0	0	0	0	0	0	0	1	0	0	0	0
1700019L03Rik	4	14	16	5	9	4	25	13	11	24	7	8	5
1700019M22Rik	0	0	0	0	0	0	0	0	0	0	0	0	0
1700019N19Rik	0	0	0	0	0	0	0	0	0	1	0	0	0
1700019O17Rik	0	0	0	0	0	0	0	0	0	0	0	0	0
1700020A23Rik	3	4	2	0	0	0	1	0	3	2	0	0	0
1700020D05Rik	1	0	0	0	0	0	1	0	0	0	0	0	0
1700020D14Rik	0	0	0	0	0	0	0	0	0	0	0	0	0
1700020G17Rik	0	0	0	0	0	0	0	0	0	0	0	0	0
1700020I14Rik	275	261	270	263	294	308	180	217	198	213	277	282	298
1700020L24Rik	4	1	0	0	0	1	0	2	0	1	0	3	1
1700020M21Rik	0	0	0	0	0	0	0	0	0	1	0	0	0
1700020N01Rik	0	0	0	0	0	0	0	0	0	0	0	0	0
1700020N15Rik	0	0	0	0	0	0	0	0	0	0	0	0	0
1700020N18Rik	0	0	0	0	0	0	0	0	0	1	0	0	0
1700021F05Rik	228	185	221	351	333	382	201	283	377	262	279	320	279
1700021F07Rik	0	0	0	0	0	0	0	0	0	0	0	0	0
1700021K19Rik	170	143	187	259	315	316	171	211	138	231	234	247	133
1700021N21Rik	0	0	0	0	0	0	0	0	0	0	0	0	0
1700022A21Rik	1	0	0	0	0	0	0	0	0	1	0	0	0
1700022A22Rik	0	0	0	0	0	0	1	0	0	1	0	0	0
1700022E09Rik	0	0	0	0	0	0	0	0	0	0	0	0	0
1700022H01Rik	2	1	1	1	2	0	1	2	1	2	0	0	0
1700022H16Rik	0	1	0	0	0	0	0	1	0	1	0	0	0
1700022I11Rik	0	0	0	0	2	0	0	1	0	0	0	0	1
1700023C21Rik	0	0	0	0	0	0	0	0	0	0	0	0	0
1700023F02Rik	2	0	0	0	0	0	0	0	0	0	0	0	0
1700023F06Rik	0	0	0	4	5	11	4	1	0	0	5	7	2
1700024B18Rik	0	0	0	0	0	0	0	0	1	0	0	0	0
1700024F13Rik	0	0	0	0	0	0	0	1	0	0	3	1	0
1700024G13Rik	0	0	0	0	0	0	0	0	0	0	0	0	0
1700024I08Rik	0	0	0	0	0	0	0	0	0	0	0	0	0
1700024N05Rik	0	0	0	0	0	0	1	0	0	0	0	0	0
1700024P04Rik	0	0	0	0	0	0	0	0	1	0	0	0	0
1700024P16Rik	3	5	0	1	0	1	3	0	2	0	2	1	3
1700025B11Rik	0	0	0	0	0	0	1	0	0	0	0	0	0
1700025C18Rik	0	0	0	0	0	0	0	0	0	0	0	0	0
1700025F22Rik	0	0	0	0	1	0	0	0	1	0	0	0	0
1700025F24Rik	1	0	0	0	0	0	0	0	0	0	0	0	0
1700025G04Rik	55	89	42	99	102	93	62	80	58	70	69	94	63
1700025J12Rik	0	0	0	0	0	0	0	0	0	0	0	0	0
1700025K24Rik	0	0	0	0	0	0	0	0	0	1	0	0	0
1700025M24Rik	0	0	0	0	0	0	0	0	0	0	0	0	0
1700025N23Rik	1	0	2	0	0	0	0	3	2	1	0	0	0
1700026D08Rik	0	0	1	0	0	0	0	0	0	0	0	0	0
1700026D11Rik	0	0	0	0	0	0	0	0	0	0	0	0	0
1700026F02Rik	0	0	0	0	0	0	0	1	0	0	0	0	0
1700026J14Rik	1	0	0	0	0	0	0	0	0	1	0	0	0
1700026L06Rik	11	15	9	36	36	41	21	15	8	15	19	15	16
1700027A15Rik	0	0	0	0	0	0	0	0	0	0	0	0	0
1700027F06Rik	0	0	0	0	0	0	0	0	0	0	0	0	0
1700027F09Rik	0	0	0	0	0	0	0	0	0	1	0	0	0
1700027H10Rik	1	0	0	0	0	0	0	0	0	0	0	0	0
1700027I24Rik	1	0	0	0	0	0	0	2	0	0	0	0	0
1700027J07Rik	0	0	0	0	0	0	0	1	0	0	0	0	0
1700028B04Rik	0	0	0	0	0	0	0	0	2	0	0	0	0
1700028D13Rik	0	0	0	0	0	0	0	0	0	0	0	0	0
1700028E10Rik	5	3	5	2	2	1	4	2	9	4	0	0	0
1700028I16Rik	0	0	0	3	0	0	0	0	0	0	0	0	0
1700028J19Rik	8	4	14	7	8	9	3	8	9	13	8	9	8
1700028K03Rik	16	8	15	0	1	1	8	12	21	7	0	0	0
1700028M03Rik	0	0	0	0	0	0	0	0	1	0	0	0	0
1700028P14Rik	0	0	1	0	0	0	0	0	1	0	0	0	0
1700028P15Rik	0	0	0	0	0	0	1	0	1	0	0	0	0
1700029B22Rik	0	0	0	0	0	0	0	0	0	0	0	0	0
1700029F12Rik	0	0	0	0	0	0	0	1	0	0	0	0	0
1700029H14Rik	1	1	0	0	0	0	1	0	0	0	0	0	0
1700029I15Rik	4	7	3	2	1	3	5	3	3	5	0	1	0
1700029J03Rik	0	0	0	0	0	0	0	0	0	0	0	0	0
1700029J07Rik	6	6	2	1	3	8	4	10	11	21	8	7	3
1700029M20Rik	0	0	0	0	0	0	0	0	0	0	0	0	0
1700029N11Rik	0	0	0	0	0	0	0	0	0	0	0	0	0
1700029P11Rik	0	0	0	0	0	0	0	0	0	0	0	0	0
1700030A11Rik	0	0	0	0	0	0	1	0	0	0	0	0	0
1700030C10Rik	2	3	4	1	5	9	5	4	3	5	2	7	5
1700030F04Rik	1	0	0	0	0	0	2	0	0	0	0	0	0
1700030F18Rik	0	0	0	0	0	0	0	0	1	1	0	0	0
1700030J22Rik	8	8	14	14	20	15	7	18	15	6	4	12	5
1700030K09Rik	108	95	111	221	211	256	85	128	146	121	174	212	169
1700030L20Rik	0	0	0	0	2	1	0	0	0	0	1	0	0
1700030M09Rik	0	0	0	0	0	0	1	0	1	0	0	0	0
1700030N03Rik	1	0	0	0	0	0	0	0	0	0	0	0	0
1700030O20Rik	0	0	0	0	0	0	0	0	0	0	0	0	0
1700031A10Rik	1	0	1	0	1	1	2	1	3	0	0	0	0
1700031F05Rik	0	0	0	1	0	0	0	0	0	0	0	0	0
1700031M16Rik	0	0	0	0	0	0	0	0	0	0	0	0	0
1700031P21Rik	0	0	0	0	0	0	0	0	1	0	0	0	0
1700034E13Rik	0	0	0	0	0	0	1	0	1	0	0	0	0
1700034G24Rik	0	0	0	0	0	0	0	0	0	0	0	0	0
1700034H15Rik	1	4	1	0	0	1	4	0	2	1	1	0	1
1700034I23Rik	1	0	2	0	0	0	1	1	0	3	0	2	1
1700034J05Rik	4	4	4	0	0	0	6	1	2	1	0	0	1
1700034K08Rik	0	0	0	0	0	0	0	0	0	0	0	0	0
1700034O15Rik	0	0	0	0	0	0	0	0	1	0	0	0	0
1700034P13Rik	15	10	27	4	2	3	5	7	27	7	2	6	2
1700036G14Rik	0	0	0	0	0	0	0	0	0	0	0	0	0
1700037C18Rik	49	45	31	27	19	28	56	39	53	26	8	13	17
1700037H04Rik	470	376	482	1026	1172	1182	362	536	635	438	751	832	514
1700039E15Rik	0	0	0	0	0	0	0	0	1	0	0	0	0
1700039E22Rik	0	0	0	0	0	0	0	0	1	0	0	0	0
1700040L02Rik	1	0	2	0	0	0	2	0	0	2	0	0	0
1700041A01Rik	0	0	0	0	0	0	0	0	0	0	0	0	0
1700041C23Rik	0	0	0	0	0	0	0	0	1	1	0	0	0
1700041M19Rik	0	0	0	0	0	0	0	0	0	0	0	0	0
1700042G07Rik	0	0	0	0	0	0	0	0	0	0	0	0	0
1700042G15Rik	0	1	0	0	0	1	2	1	0	0	0	0	1
1700042O10Rik	0	0	0	0	0	0	1	0	0	0	0	0	0
1700044C05Rik	0	0	0	0	0	0	0	0	0	0	0	0	0
1700044K03Rik	0	0	0	0	0	0	0	0	0	0	0	0	0
1700045H11Rik	0	0	0	0	0	1	0	0	2	0	0	0	0
1700046C09Rik	0	0	0	0	0	0	0	0	0	0	0	0	0
1700047A11Rik	1	4	2	1	1	0	1	2	6	5	0	1	0
1700047E10Rik	3	0	1	0	0	0	6	1	0	0	2	0	0
1700047G03Rik	2	0	1	0	1	0	3	1	0	1	0	0	0
1700047I17Rik2	0	0	0	0	0	0	0	0	0	0	0	0	0
1700047L14Rik	0	0	0	0	0	0	0	0	0	0	0	0	0
1700047M11Rik	1	0	0	0	0	0	0	1	1	0	0	0	0
1700048M11Rik	0	2	1	0	0	1	0	1	1	1	0	0	1
1700048O20Rik	2	5	2	0	0	0	5	0	1	4	0	0	0
1700049E15Rik	0	0	0	0	0	0	0	0	0	0	0	0	0
1700049E22Rik	0	0	0	0	0	0	0	0	0	0	0	0	0
1700049G17Rik	44	20	45	32	20	31	30	43	45	38	22	19	28
1700049L16Rik	0	0	0	0	0	0	0	0	0	0	0	0	0
1700051A21Rik	0	0	0	0	0	0	0	1	0	0	0	0	0
1700052I22Rik	0	0	0	0	0	0	0	0	0	0	0	0	0
1700052K11Rik	14	8	5	10	8	3	19	11	7	8	3	2	1
1700054A03Rik	0	0	0	0	0	0	0	0	0	0	0	0	0
1700054K19Rik	0	0	0	0	0	0	0	0	0	0	0	0	0
1700054M17Rik	0	1	0	0	0	0	0	0	0	1	0	0	0
1700055C04Rik	0	0	0	0	0	0	0	0	1	0	0	0	0
1700056E22Rik	0	1	2	4	3	2	2	0	1	5	2	4	1
1700057G04Rik	0	0	1	0	0	0	0	0	1	1	0	1	0
1700057H15Rik	0	0	0	0	0	0	0	1	0	0	0	0	0
1700057H21Rik	0	1	0	0	0	0	0	0	0	0	0	0	0
1700060C16Rik	0	0	0	0	0	0	1	0	0	0	0	0	0
1700060C20Rik	0	0	0	0	0	0	0	0	1	0	0	0	0
1700061F12Rik	1	0	0	0	0	0	0	1	0	0	0	0	0
1700061G19Rik	6	3	7	7	7	4	16	9	14	33	6	13	7
1700061I17Rik	2	18	3	4	5	5	6	30	7	10	6	7	7
1700061J23Rik	0	0	0	0	0	0	0	0	0	0	0	0	0
1700063A18Rik	0	0	0	0	0	0	0	0	2	0	0	0	0
1700063D05Rik	0	0	0	1	0	0	1	0	2	0	0	0	0
1700063O14Rik	0	0	0	0	0	0	0	0	0	1	0	0	0
1700064J06Rik	0	0	0	0	0	0	0	0	0	0	0	0	0
1700064M15Rik	0	0	0	0	0	0	0	0	0	0	0	0	0
1700065D16Rik	1	0	0	0	0	0	0	0	2	1	0	0	0
1700065I16Rik	0	0	0	0	0	0	0	1	0	0	0	0	0
1700065J11Rik	0	0	0	0	0	0	0	0	0	0	1	0	0
1700065J18Rik	0	0	0	0	0	0	0	0	0	0	0	0	0
1700065L07Rik	0	0	0	0	0	0	0	0	0	0	0	0	0
1700065O20Rik	0	0	0	0	0	0	0	0	1	0	0	0	0
1700066B17Rik	1	0	0	1	0	0	0	0	0	0	0	0	0
1700066B19Rik	9	4	3	7	8	8	4	6	9	2	5	8	5
1700066J03Rik	0	0	0	0	0	0	1	0	0	0	0	0	0
1700066M21Rik	23	26	22	16	25	24	14	10	16	21	15	27	19
1700066N21Rik	0	0	0	0	0	0	0	0	1	0	0	0	0
1700066O22Rik	0	0	0	0	0	0	0	0	1	0	0	0	0
1700067G17Rik	0	1	0	0	0	0	0	0	0	1	0	0	0
1700067K01Rik	5	13	9	1	0	1	9	14	12	11	1	3	0
1700067P10Rik	0	0	0	0	0	0	0	0	0	0	0	0	0
1700069L16Rik	0	0	0	0	0	0	0	0	0	0	0	0	0
1700069P05Rik	0	0	0	0	0	0	0	0	0	0	0	0	0
1700071K01Rik	0	0	0	0	0	0	0	0	0	0	0	0	0
1700071M16Rik	56	53	65	12	8	12	38	68	40	66	2	1	2
1700072B07Rik	0	0	0	0	0	0	0	0	0	0	0	0	0
1700072I22Rik	0	0	0	0	0	0	0	0	0	0	0	0	0
1700072O05Rik	0	0	0	0	0	0	0	0	0	0	0	0	0
1700073E17Rik	0	0	0	0	0	0	0	1	2	0	0	0	0
1700074H08Rik	0	0	0	0	0	0	2	0	1	0	0	0	0
1700074P13Rik	0	0	0	0	0	0	0	0	0	0	0	0	0
1700080E11Rik	0	0	0	0	0	0	0	0	0	0	0	0	0
1700080N15Rik	0	0	0	0	0	0	0	0	0	0	0	0	0
1700080O16Rik	0	0	0	0	0	0	0	0	0	0	0	0	0
1700081H04Rik	0	0	0	0	0	0	1	0	1	0	0	0	0
1700084C01Rik	0	1	0	0	0	0	1	0	0	1	1	0	0
1700084D21Rik	0	0	0	0	0	0	0	0	0	0	0	0	0
1700084E18Rik	1	3	1	3	5	3	3	5	4	4	2	5	1
1700084F23Rik	0	0	0	0	0	0	0	0	0	0	0	0	0
1700084J12Rik	3	0	2	0	0	0	1	3	2	1	1	0	0
1700084M14Rik	0	0	0	0	0	0	0	0	1	0	0	0	0
1700085C21Rik	0	0	0	0	0	0	0	0	0	0	0	0	0
1700086L19Rik	0	0	0	2	0	1	7	1	0	3	0	0	0
1700086O06Rik	79	49	66	57	53	64	37	35	45	49	42	45	43
1700088E04Rik	32	26	22	55	71	64	20	56	56	13	26	30	17
1700091H14Rik	1	0	0	0	0	0	0	0	0	0	1	0	2
1700092C02Rik	0	0	0	0	0	0	1	0	1	0	0	0	0
1700092C10Rik	0	0	0	0	0	0	0	0	0	0	0	0	0
1700092E19Rik	0	0	0	0	0	0	0	1	0	0	0	0	0
1700092K14Rik	0	0	0	0	0	0	0	0	0	0	0	0	0
1700092M07Rik	1	1	1	0	0	0	1	3	1	0	0	0	0
1700093K21Rik	2	1	0	0	0	1	2	0	1	0	0	0	0
1700094D03Rik	33	32	41	20	24	29	31	65	50	46	25	16	22
1700094J05Rik	0	0	1	0	0	0	0	0	0	0	0	0	0
1700094M24Rik	0	0	0	0	0	0	0	0	0	0	0	0	0
1700095A21Rik	0	0	0	0	0	0	1	1	1	0	0	0	0
1700095B10Rik	0	0	0	0	0	0	1	0	0	0	0	0	0
1700095J12Rik	2	0	5	0	0	0	0	1	1	0	0	0	0
1700096J18Rik	0	0	0	0	1	1	0	1	0	1	0	0	1
1700096K18Rik	10	16	6	6	8	6	5	13	3	13	4	2	3
1700096P03Rik	0	0	0	0	0	0	0	0	1	0	0	0	0
1700097N02Rik	1	2	3	0	0	0	3	4	0	2	0	0	0
1700099I09Rik	2	2	4	0	0	0	10	5	4	7	0	0	0
1700100I10Rik	1	0	0	0	0	0	2	0	0	0	0	0	0
1700100L14Rik	1	0	0	0	0	0	0	0	0	1	0	0	0
1700101E01Rik	2	2	2	0	1	0	4	1	1	1	0	0	0
1700101I11Rik	0	0	0	0	0	1	3	3	0	0	0	0	0
1700101O22Rik	1	0	0	0	0	0	0	0	0	0	0	0	0
1700102H20Rik	4	0	3	2	6	2	5	2	3	3	3	1	1
1700102P08Rik	0	1	3	0	0	0	1	4	3	3	1	0	1
1700104L18Rik	0	1	0	1	0	1	0	0	2	1	1	1	1
1700105P06Rik	1	0	0	0	1	2	1	1	1	0	0	1	0
1700106J16Rik	0	0	0	0	0	0	0	0	0	0	0	0	0
1700108F19Rik	2	0	1	1	1	1	2	3	2	0	1	1	1
1700108J01Rik	0	0	0	0	0	0	0	0	0	0	0	0	0
1700109G14Rik	1	0	1	0	0	0	0	0	0	0	0	0	0
1700109G15Rik	0	0	0	0	0	0	0	0	0	0	0	0	0
1700109H08Rik	8	7	14	0	0	1	6	14	13	12	2	0	2
1700109I08Rik	0	0	0	0	0	0	0	0	0	0	0	0	0
1700109K24Rik	21	27	21	1	0	0	19	13	30	28	1	1	0
1700110C19Rik	0	2	1	0	1	0	0	2	0	1	0	0	0
1700110I01Rik	0	0	0	0	0	0	0	0	0	0	0	0	0
1700110I07Rik	0	0	0	0	0	0	0	0	1	0	0	0	0
1700110K17Rik	0	0	0	0	0	0	0	1	0	2	0	1	0
1700111N16Rik	0	0	0	0	0	0	0	1	0	0	1	0	0
1700112E06Rik	15	7	18	0	0	0	22	10	12	25	0	0	0
1700112H15Rik	0	0	0	0	0	0	1	1	0	1	0	0	0
1700112J05Rik	0	0	0	0	0	1	0	1	0	0	0	0	0
1700112J16Rik	2	1	1	0	2	0	0	1	0	0	1	2	0
1700113A16Rik	60	46	40	54	61	77	55	79	45	66	42	68	35
1700113B09Rik	1	0	0	0	0	0	1	0	0	0	0	1	0
1700113H08Rik	0	0	0	0	0	0	1	0	0	0	0	0	0
1700116B05Rik	0	0	0	0	0	0	1	0	0	0	0	0	0
1700119H24Rik	0	1	0	0	0	0	0	1	1	1	0	0	0
1700120C14Rik	1	4	3	1	3	6	2	3	1	2	5	1	2
1700120E14Rik	0	0	0	0	0	0	0	0	1	0	0	0	0
1700120G07Rik	0	0	3	3	1	2	1	2	2	2	0	0	0
1700120K04Rik	1	2	1	1	0	2	1	2	2	0	2	1	1
1700121L16Rik	0	0	0	0	0	0	2	0	0	0	0	0	0
1700121N20Rik	0	0	0	0	0	0	0	0	0	0	0	0	0
1700122C19Rik	0	0	0	0	0	0	0	1	0	0	0	0	0
1700122O11Rik	1	0	0	0	0	0	0	0	0	1	0	0	0
1700123I01Rik	2	2	4	3	3	1	5	3	7	9	0	0	0
1700123J17Rik	0	0	0	0	0	0	1	0	0	0	0	0	0
1700123K08Rik	1	0	2	0	0	0	1	0	1	0	0	0	0
1700123L14Rik	0	0	0	0	0	0	0	0	0	0	0	0	0
1700123M08Rik	16	9	8	21	18	22	12	11	17	15	12	12	15
1700123O12Rik	0	0	0	0	0	0	0	0	0	0	0	0	0
1700123O20Rik	493	466	510	604	591	610	405	499	428	522	590	605	582
1700123O21Rik	0	0	0	0	0	0	0	0	0	0	0	0	0
1700124L16Rik	0	0	1	0	0	0	0	1	0	1	0	0	1
1700125G02Rik	0	0	0	0	0	0	0	0	0	0	0	0	0
1700125G22Rik	0	0	1	1	0	1	0	1	1	2	1	1	0
1700125H03Rik	1	0	2	2	2	0	1	1	1	0	0	1	0
1700125H20Rik	8	1	7	3	2	3	2	2	0	2	3	3	5
1700126H18Rik	1	0	0	0	0	0	0	0	0	0	0	0	0
1700128A07Rik	0	0	0	0	0	0	0	0	0	0	0	0	0
1700128F08Rik	0	0	0	0	0	0	0	0	0	0	0	0	0
1700129C05Rik	0	0	0	0	0	0	0	0	0	0	1	0	0
1810006J02Rik	1	1	3	0	0	0	1	0	0	1	0	0	0
1810007C17Rik	0	0	0	0	0	0	0	0	0	0	0	0	0
1810007D17Rik	0	0	0	0	0	0	0	0	0	0	0	0	0
1810008I18Rik	2	1	1	6	1	1	0	1	1	3	2	4	1
1810009A15Rik	215	223	249	151	202	202	277	288	376	270	157	143	171
1810009J06Rik	0	0	0	0	0	0	0	0	0	0	0	0	0
1810010D01Rik	1	0	0	0	0	0	0	1	0	1	1	0	0
1810010H24Rik	2	4	0	2	4	1	2	1	2	1	0	5	2
1810011H11Rik	90	64	92	0	0	0	46	142	50	71	0	0	0
1810011O10Rik	862	1074	732	823	897	873	771	768	1006	792	602	606	574
1810012K16Rik	4	6	3	4	2	1	1	4	1	3	0	3	0
1810013A23Rik	2	2	1	0	1	0	2	0	1	8	1	0	0
1810013L24Rik	230	240	243	269	305	263	286	278	200	309	174	177	127
1810014B01Rik	49	35	31	81	95	98	42	33	69	44	63	66	55
1810018F18Rik	0	0	0	0	0	0	0	0	0	0	0	0	0
1810019D21Rik	9	4	6	4	8	11	5	6	2	8	15	20	13
1810020O05Rik	0	0	0	4	1	1	2	0	1	0	2	0	1
1810021B22Rik	18	14	17	29	28	29	13	15	3	24	18	25	19
1810022K09Rik	215	205	252	1114	1182	1225	220	245	214	275	1233	1259	1105
1810024B03Rik	10	4	27	8	13	15	13	10	6	5	4	3	3
1810026B05Rik	122	141	106	36	31	34	109	156	118	114	20	21	17
1810026J23Rik	42	44	64	34	54	46	45	50	52	45	37	48	25
1810030O07Rik	445	312	313	604	735	732	380	458	294	474	525	588	420
1810032O08Rik	163	187	178	143	152	152	189	212	238	184	114	125	135
1810034E14Rik	8	5	12	12	11	9	2	9	6	17	7	3	2
1810037I17Rik	795	867	849	3234	2807	3072	1016	1094	903	1297	3130	3105	3120
1810041H14Rik	2	3	2	1	2	0	2	2	2	1	2	3	3
1810041L15Rik	1	0	0	0	0	0	2	1	4	0	0	0	0
1810043G02Rik	225	156	158	211	207	235	168	230	213	155	133	163	123
1810043H04Rik	240	239	220	217	250	256	259	251	298	191	135	164	136
1810044D09Rik	5	7	4	23	23	22	11	6	7	5	19	23	18
1810046K07Rik	0	1	0	0	0	0	0	0	3	0	0	0	0
1810053B23Rik	0	0	0	0	0	0	3	0	0	0	0	0	0
1810055G02Rik	296	313	310	709	713	775	337	356	518	430	467	575	358
1810058I24Rik	459	411	380	667	667	729	531	508	376	503	581	699	455
1810062G17Rik	90	31	38	174	130	147	35	52	28	76	170	161	206
1810062O18Rik	7	3	2	3	7	3	3	7	6	3	2	5	0
1810063I02Rik	0	0	0	0	0	0	0	0	0	0	0	0	0
1810064F22Rik	0	0	0	0	0	1	0	0	1	1	0	0	0
1810065E05Rik	0	1	0	0	0	0	1	0	1	2	0	0	0
2010001A14Rik	24	22	20	34	27	23	28	20	17	21	26	21	19
2010001E11Rik	0	0	0	3	2	1	0	0	1	0	1	1	0
2010003K11Rik	0	0	0	0	0	0	0	1	0	0	0	0	0
2010005H15Rik	0	0	0	0	0	0	0	0	1	0	0	0	0
2010009K17Rik	0	0	0	1	0	0	0	0	1	0	0	0	0
2010010A06Rik	2	0	1	0	0	0	1	2	1	0	0	0	0
2010012O05Rik	116	104	104	142	156	178	146	112	97	142	157	180	121
2010016I18Rik	17	12	8	0	0	0	9	8	8	23	1	0	1
2010106C02Rik	0	1	0	0	0	0	1	0	0	0	0	0	0
2010106E10Rik	0	0	0	0	0	0	0	0	0	0	0	0	0
2010107E04Rik	886	810	866	2402	2525	2433	919	816	692	811	2606	2519	2353
2010107G12Rik	0	1	0	0	0	0	0	0	0	2	0	1	1
2010107G23Rik	46	40	64	63	87	76	65	75	64	65	65	66	72
2010109A12Rik	0	2	1	0	1	0	0	1	2	2	0	0	0
2010109I03Rik	0	0	0	0	0	0	0	0	1	0	2	0	0
2010111I01Rik	727	978	857	857	909	934	629	846	895	999	771	823	751
2010204K13Rik	50	89	30	138	176	134	37	39	40	32	153	145	131
2010300C02Rik	2	5	7	2	6	2	11	8	5	10	1	3	5
2010308F09Rik	0	0	0	0	0	0	0	0	0	0	0	0	0
2010310C07Rik	2	0	3	1	1	0	1	1	4	0	0	0	1
2010315B03Rik	95	126	135	182	191	179	104	110	83	168	133	153	161
2010320M18Rik	82	83	79	105	134	119	121	71	68	95	84	107	74
2200002D01Rik	450	519	500	1307	1333	1387	527	356	295	376	915	950	843
2200002J24Rik	0	1	0	0	0	0	0	1	1	0	0	0	0
2210010C04Rik	0	0	0	0	0	0	0	0	0	1	0	0	0
2210011C24Rik	1	1	1	4	4	6	3	1	1	0	5	7	5
2210013O21Rik	281	271	240	687	738	812	301	407	182	271	655	728	526
2210015D19Rik	75	67	51	124	140	123	65	69	62	78	141	164	104
2210016F16Rik	50	54	43	0	1	0	71	49	52	56	0	0	0
2210016L21Rik	173	138	114	210	208	239	117	162	153	137	142	199	127
2210018M11Rik	314	297	418	307	408	347	193	269	397	240	298	321	190
2210019I11Rik	0	0	0	0	0	0	0	0	0	0	0	0	0
2210039B01Rik	0	0	0	11	22	11	0	0	1	0	8	15	5
2210404E10Rik	0	0	0	0	0	0	0	0	0	0	0	0	0
2210404O09Rik	100	101	96	77	79	80	63	79	81	101	70	81	86
2210406O10Rik	2	1	5	17	25	25	2	3	3	1	16	17	14
2210407C18Rik	0	9	2	0	0	0	0	0	0	1	0	0	0
2210408F21Rik	29	32	28	23	26	28	24	34	17	24	17	21	27
2210408I21Rik	72	55	78	28	47	34	49	51	47	66	34	34	38
2210409D07Rik	0	0	1	0	0	0	0	0	0	0	0	0	0
2210409E12Rik	0	0	0	0	0	0	0	0	0	0	0	0	0
2210414B05Rik	2	0	0	0	0	0	0	0	0	0	0	0	0
2210416O15Rik	1	1	0	1	1	0	1	0	1	1	1	1	0
2210417A02Rik	0	1	1	1	0	0	1	0	0	2	0	0	0
2210420H20Rik	1	0	1	0	0	0	0	0	0	0	0	0	0
2300002M23Rik	0	1	0	0	0	0	1	0	0	0	0	0	0
2300003K06Rik	0	0	0	0	0	0	0	0	0	0	0	0	0
2300005B03Rik	0	0	0	0	0	0	0	0	0	0	0	0	0
2300009A05Rik	40	19	13	28	28	31	35	30	32	26	26	32	27
2310001H17Rik	53	43	36	20	21	19	36	44	29	68	16	16	23
2310001K24Rik	0	0	0	0	0	0	0	0	0	0	0	1	0
2310002D06Rik	0	0	0	0	0	0	0	0	0	0	0	0	0
2310002F09Rik	14	2	15	7	8	14	5	7	3	5	8	9	5
2310002L09Rik	3	0	0	0	0	0	0	0	0	0	0	0	0
2310003N18Rik	0	0	0	0	2	0	0	0	0	0	0	2	4
2310005A03Rik	0	0	0	0	0	0	0	0	0	0	0	0	0
2310005E17Rik	0	0	0	0	0	0	0	1	0	0	0	0	0
2310007B03Rik	4	2	0	3	9	6	10	1	0	144	81	79	58
2310008N11Rik	3	0	1	0	1	1	0	2	0	0	1	0	0
2310009A05Rik	118	87	80	211	199	222	94	112	67	100	140	192	136
2310009B15Rik	199	140	136	284	284	297	126	177	146	201	199	259	174
2310010G23Rik	10	9	11	20	17	21	7	8	8	20	12	8	15
2310010J17Rik	9	8	9	7	4	6	6	5	9	5	5	6	0
2310011J03Rik	368	273	327	298	330	351	344	358	364	378	237	268	251
2310015A10Rik	36	19	38	18	12	18	28	35	40	43	23	10	10
2310015D24Rik	1	0	0	0	2	0	0	0	0	0	0	1	2
2310016D03Rik	0	0	0	0	0	0	0	0	1	0	0	0	0
2310020H05Rik	2	0	0	0	0	0	0	0	0	0	0	0	0
2310022A10Rik	201	185	229	221	262	292	139	191	191	175	205	205	157
2310022B05Rik	88	87	104	174	183	183	95	133	62	98	168	180	93
2310030A07Rik	1	0	0	0	0	0	0	0	0	0	0	0	0
2310030G06Rik	108	147	88	144	152	167	128	84	108	197	215	218	167
2310033P09Rik	148	113	143	145	163	170	120	140	134	104	118	141	104
2310034C09Rik	0	0	0	0	0	0	0	0	0	0	0	0	0
2310034G01Rik	3	4	1	9	7	3	1	4	1	0	5	1	8
2310034O05Rik	0	0	0	0	0	0	1	0	0	0	0	0	0
2310035C23Rik	182	162	146	108	103	107	142	116	161	154	97	133	87
2310036O22Rik	84	72	61	98	98	110	79	70	94	77	107	119	94
2310039H08Rik	159	151	157	107	127	124	190	172	207	168	53	55	63
2310039L15Rik	0	0	0	1	0	1	1	0	0	0	1	0	0
2310040G24Rik	7	11	12	1	0	0	15	9	6	5	0	0	0
2310043L19Rik	1	1	4	0	0	0	1	0	4	3	0	0	0
2310043O21Rik	0	0	0	0	0	0	0	0	0	1	0	0	0
2310045N01Rik	302	318	254	608	682	737	276	346	352	379	575	708	517
2310045n01rik-mef2b	0	0	0	0	0	0	0	0	0	0	0	0	0
2310047M10Rik	13	8	14	7	11	8	20	18	4	15	10	6	7
2310050C09Rik	0	0	0	0	0	0	0	0	0	0	0	0	0
2310057J18Rik	0	0	0	0	0	0	2	1	0	0	0	0	0
2310057M21Rik	116	119	173	85	96	112	85	75	120	154	82	103	76
2310057N15Rik	0	0	0	0	0	0	0	0	0	0	0	0	0
2310061I04Rik	60	67	64	65	70	83	54	68	65	58	74	92	57
2310061N02Rik	0	0	0	0	1	0	0	0	0	0	0	0	0
2310065F04Rik	0	0	0	0	0	0	1	2	1	0	0	0	0
2310067B10Rik	124	98	97	138	164	167	110	134	104	131	93	133	57
2310068J16Rik	6	5	7	2	2	3	6	8	8	3	1	4	3
2310069B03Rik	3	0	2	10	9	9	5	5	0	2	6	4	3
2310069G16Rik	0	0	0	0	0	0	1	0	2	0	0	0	0
2310075C17Rik	0	0	0	0	0	0	0	0	0	0	0	0	0
2310079G19Rik	1	0	0	0	0	0	0	0	1	0	0	0	0
2310081J21Rik	0	0	0	0	0	0	0	0	0	0	0	0	0
2400006E01Rik	0	0	0	0	1	0	0	0	0	0	0	0	0
2410002F23Rik	743	591	885	572	701	725	456	584	622	684	546	596	413
2410003L11Rik	2	0	0	0	0	0	0	0	0	0	0	0	0
2410004B18Rik	64	65	66	76	95	83	62	91	59	77	91	73	66
2410004I01Rik	0	0	0	0	0	0	1	0	0	0	0	0	0
2410004P03Rik	0	1	4	0	0	0	2	0	1	2	0	2	1
2410006H16Rik	806	1809	848	3994	3618	3867	1759	1697	2165	1394	2616	2513	2894
2410012E07Rik	0	0	0	0	0	0	0	2	1	0	0	0	0
2410015M20Rik	729	685	675	1584	1639	1831	798	813	926	596	1391	1469	1324
2410016O06Rik	11	9	19	13	25	24	18	12	19	11	12	23	11
2410017I17Rik	139	190	105	0	0	0	149	191	405	512	0	0	0
2410018L13Rik	2	0	1	2	1	1	1	0	0	0	1	2	1
2410021H03Rik	1	2	1	0	0	0	2	1	0	2	0	0	0
2410089E03Rik	335	239	243	114	144	143	182	265	285	222	125	154	76
2410124H12Rik	0	0	0	0	0	0	0	0	0	0	0	0	0
2410127L17Rik	6	3	9	61	70	76	10	6	11	10	61	75	70
2410131K14Rik	105	107	75	128	132	137	113	96	94	105	129	139	113
2410137M14Rik	0	0	0	0	0	0	2	0	0	0	0	0	0
2410141K09Rik	0	0	0	0	0	0	1	2	4	0	0	0	0
2500002B13Rik	16	17	10	44	37	43	29	19	26	17	37	47	37
2500004C02Rik	19	17	53	13	18	11	23	22	30	18	11	11	7
2510002D24Rik	310	312	391	294	387	385	293	362	358	221	173	235	202
2510003B16Rik	4	2	5	4	7	8	2	4	4	7	4	7	5
2510009E07Rik	40	38	52	2	4	1	63	67	49	55	12	7	4
2510039O18Rik	73	53	56	72	96	96	110	74	77	92	85	112	55
2610001J05Rik	550	459	554	626	580	629	492	564	502	780	744	762	615
2610002M06Rik	218	154	163	361	356	362	152	138	129	217	380	401	345
2610005L07Rik	125	108	118	523	654	572	90	105	128	100	460	506	471
2610008E11Rik	113	76	139	146	123	159	73	118	186	135	118	123	112
2610015P09Rik	143	103	125	153	162	162	111	111	122	71	82	109	47
2610016A17Rik	0	1	1	0	0	0	0	1	0	0	0	0	0
2610020C07Rik	18	19	44	18	30	22	27	9	20	15	14	14	8
2610020H08Rik	71	71	64	74	64	63	53	90	75	65	76	63	68
2610027K06Rik	0	0	0	1	1	0	4	1	0	0	0	0	0
2610028E06Rik	0	0	0	0	0	0	0	0	1	0	0	0	0
2610028H24Rik	0	1	0	1	0	0	0	0	0	0	0	0	0
2610035D17Rik	7	3	6	4	4	5	2	7	5	7	11	12	12
2610035F20Rik	0	1	0	0	0	1	0	0	0	0	0	0	0
2610037D02Rik	0	0	0	0	0	0	2	0	0	0	0	0	1
2610042L04Rik	0	0	0	0	0	0	0	0	0	0	0	0	0
2610044O15Rik8	83	77	113	88	95	105	65	66	60	89	106	91	87
2610100L16Rik	0	0	0	0	0	0	0	0	0	0	0	0	0
2610203C22Rik	54	49	90	187	212	194	38	40	82	75	218	209	197
2610206C17Rik	9	9	4	5	8	5	7	9	11	4	5	4	0
2610301B20Rik	186	152	175	115	104	116	96	163	147	112	65	67	59
2610305D13Rik	70	101	44	79	71	66	43	67	5	32	69	73	64
2610306M01Rik	34	27	35	33	41	46	34	43	32	22	21	35	34
2610307P16Rik	7	7	9	6	6	3	18	19	10	25	3	6	1
2610316D01Rik	0	0	0	1	0	0	1	0	0	0	0	0	0
2610318N02Rik	18	23	11	23	31	22	16	18	29	7	5	8	3
2610507B11Rik	668	596	609	865	1083	1018	521	585	613	727	1053	1230	668
2610507I01Rik	2	2	8	0	0	2	3	7	3	2	0	0	1
2610524H06Rik	48	34	25	3	0	0	34	31	15	53	0	1	1
2610528A11Rik	3	3	2	1	0	3	7	6	4	4	4	3	4
2610528J11Rik	0	1	1	1	3	0	0	0	0	0	1	7	8
2700029M09Rik	304	304	272	621	669	689	207	224	302	436	727	750	707
2700038G22Rik	185	87	156	47	63	43	80	189	167	84	42	44	23
2700046A07Rik	0	0	0	0	0	0	0	1	0	0	0	0	0
2700046G09Rik	9	4	5	4	0	4	12	7	3	5	1	1	2
2700049A03Rik	203	194	269	292	360	335	161	193	265	211	276	347	202
2700054A10Rik	28	20	35	50	63	61	14	21	28	30	56	45	44
2700060E02Rik	1147	1179	953	1455	1553	1557	1024	1062	996	1041	1308	1457	1342
2700062C07Rik	109	124	147	191	211	227	115	102	124	147	180	218	207
2700069I18Rik	0	0	0	0	0	0	0	1	0	4	0	0	0
2700070H01Rik	0	0	0	0	0	0	1	1	3	1	0	0	0
2700081O15Rik	67	60	64	43	50	43	65	68	93	51	21	30	14
2700089I24Rik	0	0	0	0	0	0	0	0	0	0	0	0	0
2700094K13Rik	567	812	661	1989	2002	2137	685	576	714	639	1191	1299	1205
2700097O09Rik	77	103	108	375	353	433	105	146	143	101	392	408	373
2700099C18Rik	89	131	131	145	154	163	98	61	161	173	133	159	152
2810001G20Rik	12	21	25	8	6	8	14	11	13	17	4	5	7
2810002D19Rik	42	54	80	45	51	60	26	61	86	32	56	57	43
2810004N23Rik	489	520	644	868	1033	1029	346	547	391	524	879	905	739
2810006K23Rik	39	62	54	105	109	103	47	59	56	105	94	95	75
2810013P06Rik	71	64	111	49	60	58	69	88	81	63	42	35	47
2810021J22Rik	52	50	57	25	59	39	45	55	74	68	47	39	38
2810025M15Rik	307	341	340	818	889	948	462	424	371	352	916	925	868
2810029C07Rik	10	5	8	9	9	6	4	7	11	8	5	6	6
2810032G03Rik	0	0	0	0	0	0	1	0	0	0	0	0	0
2810047C21Rik1	0	0	0	56	36	45	0	1	0	0	34	34	29
2810049E08Rik	1	0	1	0	0	2	0	1	0	1	0	0	0
2810403A07Rik	271	203	301	165	216	167	228	335	246	296	158	183	144
2810403D21Rik	43	30	22	5	6	12	19	13	21	22	8	6	6
2810404M03Rik	0	0	0	0	0	0	0	0	0	0	0	0	0
2810405F15Rik	2	0	2	0	0	0	2	0	4	0	0	0	1
2810408A11Rik	15	20	18	16	25	17	18	10	13	24	12	18	14
2810408I11Rik	20	47	48	140	96	135	43	37	75	67	116	137	142
2810410L24Rik	31	19	22	6	7	5	18	31	26	17	4	5	3
2810417H13Rik	539	784	711	4529	4227	4519	564	485	630	1155	4266	4431	4329
2810428I15Rik	697	575	489	842	925	976	529	722	657	729	698	913	657
2810429I04Rik	1	1	0	0	0	0	1	1	1	3	0	0	0
2810433D01Rik	4	2	4	0	0	0	13	2	1	7	0	0	0
2810442N19Rik	0	0	0	0	0	0	0	0	0	0	0	0	0
2810454H06Rik	11	9	11	11	11	15	10	23	6	8	8	4	6
2810459M11Rik	0	0	0	0	0	0	1	0	0	0	0	0	0
2810468N07Rik	10	17	12	18	10	9	11	8	11	5	12	16	6
2810471M01Rik	0	0	0	0	0	0	0	0	1	1	0	0	0
2810474O19Rik	1566	1351	1743	869	977	919	1359	1565	1440	1206	606	682	390
2900005J15Rik	8	8	12	0	0	0	8	2	4	7	0	0	0
2900008C10Rik	2	5	3	0	0	0	0	6	0	6	1	0	0
2900009J06Rik	5	2	13	17	14	26	8	5	8	2	14	12	8
2900011O08Rik	0	2	2	3	3	4	3	1	0	1	2	0	1
2900026A02Rik	243	163	151	187	291	243	195	231	194	336	204	243	123
2900041M22Rik	4	7	6	10	6	6	5	6	8	6	4	9	6
2900052N01Rik	0	0	0	0	0	0	1	0	0	0	0	0	0
2900055J20Rik	1	0	0	0	0	0	1	0	1	1	0	0	0
2900057B20Rik	1	2	0	0	0	0	0	0	0	0	0	0	0
2900060B14Rik	2	2	3	4	6	2	4	5	3	8	4	1	2
2900076A07Rik	39	46	51	22	25	20	28	45	41	33	18	17	19
2900079G21Rik	0	0	0	0	0	0	0	0	0	0	0	0	0
2900092C05Rik	3	0	0	0	0	0	1	0	1	0	0	0	0
2900092D14Rik	0	0	0	0	0	0	0	0	1	0	1	0	0
2900097C17Rik	1290	1556	1768	1439	1792	1724	1695	2091	1203	2203	1227	1474	794
3000002C10Rik	18	25	31	20	29	30	21	26	26	18	14	18	11
3010001F23Rik	1	0	0	0	0	0	2	0	0	4	0	0	0
3010026O09Rik	92	87	82	338	306	317	81	70	132	57	210	219	183
3100003L05Rik	4	3	0	0	0	0	0	0	0	0	0	0	0
3110001I22Rik	23	19	19	42	34	43	20	28	20	27	31	24	36
3110002H16Rik	252	276	262	297	300	328	292	313	263	311	297	285	234
3110009E18Rik	32	46	52	102	94	109	34	54	60	37	92	106	85
3110009F21Rik	0	0	0	0	0	0	1	0	0	0	0	0	0
3110015C05Rik	0	0	0	0	0	0	0	1	0	0	0	0	0
3110021A11Rik	10	4	12	3	1	2	5	10	1	2	0	1	0
3110021N24Rik	11	6	15	3	3	2	5	10	8	6	0	5	2
3110035E14Rik	7	2	3	3	3	1	2	1	6	5	3	7	5
3110039I08Rik	1634	1050	1341	221	334	246	987	1189	1025	2058	215	233	150
3110039M20Rik	1	0	0	0	0	0	0	0	1	0	0	0	0
3110040N11Rik	164	182	199	255	244	215	145	153	147	143	211	238	207
3110043O21Rik	488	345	328	303	328	374	346	427	580	540	369	322	335
3110045C21Rik	23	10	22	68	71	68	16	13	15	24	103	110	106
3110052M02Rik	97	76	95	70	90	104	72	98	92	127	91	74	92
3110056K07Rik	38	32	32	29	22	23	28	56	56	35	19	16	13
3110057O12Rik	31	50	36	95	95	102	57	56	50	44	92	114	92
3110062M04Rik	36	50	33	49	41	53	42	60	51	57	38	52	30
3110070M22Rik	4	2	3	0	0	0	1	1	2	4	0	0	0
3110079O15Rik	0	0	0	2	0	2	0	0	0	0	1	0	0
3110082I17Rik	288	228	241	146	152	185	200	227	283	224	91	106	124
3110082J24Rik	0	0	0	0	0	0	1	0	1	0	0	0	0
3110099E03Rik	0	0	0	2	1	0	0	1	0	1	0	1	1
3200001D21Rik	2	2	2	3	2	2	3	4	3	0	1	2	2
3300002I08Rik	14	10	17	9	12	7	11	16	14	10	11	12	4
3300002P13Rik	0	0	0	0	0	0	0	0	0	0	0	0	0
3300005D01Rik	677	318	470	1187	1051	1169	352	395	404	303	982	977	1040
3425401B19Rik	7	0	0	0	0	0	1	0	0	0	0	0	0
3632451O06Rik	11	56	27	0	0	0	72	17	24	59	0	0	0
3632454L22Rik	4	1	4	0	0	0	4	0	3	5	0	0	0
3830403N18Rik	4	12	3	5	2	3	1	1	8	0	10	8	6
3830406C13Rik	220	154	191	244	228	282	169	175	142	200	194	201	151
3830408C21Rik	8	11	6	3	0	6	10	4	7	9	0	2	1
3830417A13Rik	0	2	0	0	0	0	2	4	0	8	0	0	0
3830432H09Rik	1	0	0	0	0	0	0	1	1	0	1	0	0
3930402G23Rik	1	5	4	7	2	9	1	5	2	3	6	3	4
4430402I18Rik	4	1	1	0	0	0	1	3	0	2	1	2	3
4631405J19Rik	35	3	21	14	13	13	3	8	25	4	8	2	1
4632404H12Rik	25	23	34	16	10	12	23	25	21	26	14	13	7
4632415L05Rik	88	120	98	51	58	56	76	143	130	76	43	37	32
4632427E13Rik	318	210	326	32	37	23	154	293	232	202	20	15	13
4632428C04Rik	0	2	1	0	0	0	1	0	1	1	0	0	0
4632428N05Rik	818	418	643	172	202	167	591	866	383	619	56	60	56
4732416N19Rik	2	0	0	3	4	2	0	3	1	0	4	1	1
4732456N10Rik	0	0	0	0	0	0	0	0	0	0	0	0	0
4732471J01Rik	10	10	10	7	8	9	12	11	17	8	4	5	3
4732490B19Rik	0	0	2	1	1	1	2	0	0	0	0	0	0
4732491K20Rik	39	25	31	50	36	44	19	13	42	30	57	65	41
4831407H17Rik	1	0	1	0	0	1	2	1	3	0	0	1	0
4831440E17Rik	7	2	2	0	0	1	3	4	7	3	0	0	0
4833411C07Rik	7	1	4	0	0	0	0	3	0	1	0	0	0
4833412C05Rik	0	0	0	0	0	0	2	1	0	6	0	0	0
4833415N18Rik	1	1	1	1	0	0	14	1	0	1	2	1	1
4833417C18Rik	21	24	61	11	7	9	17	31	37	22	5	6	7
4833418N02Rik	5	2	1	1	1	0	6	3	0	0	0	0	0
4833419F23Rik	6	9	5	4	1	5	8	3	8	7	3	6	5
4833420G17Rik	502	518	673	463	521	546	415	594	551	485	439	495	351
4833422C13Rik	3	11	5	0	0	0	2	4	2	12	0	0	0
4833422M21Rik	0	0	0	0	0	0	0	0	1	0	0	0	0
4833423E24Rik	1	0	0	0	0	0	0	0	0	0	0	0	0
4833427F10Rik	10	13	6	6	3	4	6	14	6	12	1	1	6
4833427G06Rik	0	0	0	0	0	0	2	0	1	0	0	0	0
4833428L15Rik	0	0	0	0	0	0	0	0	0	0	0	0	0
4833439L19Rik	766	781	850	692	872	789	535	808	765	1029	917	1014	688
4921501E09Rik	0	0	0	0	0	0	0	0	0	0	0	0	0
4921504A21Rik	0	3	0	0	0	0	9	1	0	3	0	0	0
4921504E06Rik	0	0	1	0	0	0	0	1	2	0	1	0	0
4921506M07Rik	1	0	0	0	0	0	1	1	0	0	0	0	0
4921507L20Rik	4	3	3	1	1	2	3	1	0	4	1	0	1
4921507P07Rik	5	2	3	8	6	10	1	3	7	8	1	1	3
4921508D12Rik	0	0	0	0	0	0	0	0	1	4	0	0	0
4921509C19Rik	1	0	0	0	0	0	0	0	2	0	0	0	0
4921509O07Rik	0	0	0	0	0	0	0	0	1	0	0	0	0
4921511C10Rik	5	9	9	0	1	0	7	11	5	8	0	0	0
4921511C20Rik	0	0	0	0	0	0	0	0	0	0	0	0	0
4921511H03Rik	0	0	0	0	0	0	0	0	0	0	0	0	0
4921511I17Rik	1	0	0	0	0	0	0	0	1	0	0	0	0
4921511M17Rik	0	0	0	0	0	0	0	0	0	0	0	0	0
4921513I03Rik	3	1	1	0	0	0	1	0	2	2	0	0	0
4921515E04Rik	1	0	0	0	0	0	1	0	0	0	0	0	0
4921517D22Rik	0	0	0	0	0	0	1	0	0	0	0	0	0
4921518K17Rik	0	0	0	0	0	0	0	0	1	0	0	0	1
4921524J17Rik	361	490	436	555	641	618	442	499	431	654	595	677	527
4921524L21Rik	0	0	0	0	0	0	0	0	1	0	0	0	0
4921525O09Rik	0	0	0	0	0	0	0	0	1	2	0	0	0
4921529L05Rik	0	0	0	0	0	0	0	0	0	0	0	0	0
4921530L21Rik	0	0	0	0	0	0	1	0	0	0	0	0	0
4921531C22Rik	8	7	13	9	13	5	11	9	1	7	2	5	2
4921531P14Rik	0	0	0	0	0	0	0	0	0	0	0	0	0
4921533I20Rik	0	0	0	0	0	0	0	0	0	0	0	0	0
4921534H16Rik	0	0	0	0	0	0	0	0	0	0	0	0	0
4921536K21Rik	11	10	7	8	13	19	6	10	13	9	5	12	9
4921539E11Rik	0	0	0	0	0	0	0	0	1	0	0	0	0
4922502D21Rik	0	0	0	0	0	0	0	0	0	0	0	0	0
4922502H24Rik	0	0	0	0	0	0	0	0	0	0	0	0	0
4922502N22Rik	0	0	2	0	0	0	1	0	0	0	0	0	0
4930401C15Rik	0	0	0	0	0	0	0	0	0	0	0	0	0
4930401O10Rik	0	0	0	0	0	0	0	0	0	0	0	0	0
4930401O12Rik	0	0	0	0	0	0	0	0	0	0	0	0	0
4930402F06Rik	0	0	0	0	0	0	1	1	0	0	0	0	0
4930402F11Rik	0	0	0	0	0	0	0	0	0	0	0	0	0
4930402H24Rik	199	189	192	63	91	90	168	294	204	219	66	66	38
4930402K13Rik	0	0	0	0	0	0	0	0	0	0	0	0	0
4930404A05Rik	0	0	0	1	0	0	0	0	0	0	0	0	0
4930404H11Rik	0	0	0	0	0	0	1	0	0	0	0	0	0
4930404I05Rik	4	7	6	1	0	0	14	7	7	14	1	0	0
4930404N11Rik	22	46	40	12	5	14	48	46	67	42	6	7	4
4930405A10Rik	0	0	0	0	0	0	0	0	0	1	0	0	0
4930405A21Rik	3	1	2	5	3	2	3	4	5	0	1	0	0
4930405D11Rik	0	0	0	0	0	0	3	0	0	0	0	0	0
4930405J17Rik	1	0	0	0	0	0	0	0	0	0	0	0	0
4930405L22Rik	0	0	0	0	0	0	0	0	0	0	0	0	0
4930405O22Rik	8	4	6	0	0	0	11	6	12	17	0	0	0
4930406D18Rik	0	0	0	0	0	0	0	0	0	0	0	0	0
4930407G08Rik	0	1	0	0	0	0	1	0	1	0	0	1	0
4930407I10Rik	0	0	0	0	0	0	0	1	0	1	0	0	1
4930407I19Rik	1	0	0	0	0	0	0	0	0	0	0	0	0
4930412B13Rik	0	2	0	0	0	0	0	0	0	0	0	0	0
4930412C18Rik	0	0	0	0	0	0	1	0	0	0	0	0	0
4930412O13Rik	67	58	63	20	19	11	25	54	40	26	9	14	8
4930413E15Rik	0	0	0	0	0	0	0	0	0	0	0	0	0
4930413F20Rik	4	4	4	0	1	2	1	1	3	4	7	7	1
4930413G21Rik	5	3	4	0	1	1	6	5	5	1	0	0	1
4930413M19Rik	0	0	0	0	0	0	0	0	0	0	0	0	0
4930414N06Rik	2	1	2	0	1	0	4	2	6	3	0	0	0
4930415F15Rik	0	0	0	0	0	0	0	0	0	0	0	0	0
4930415L06Rik	0	0	0	0	0	0	1	1	0	0	0	0	0
4930415O20Rik	0	0	1	1	0	1	4	1	3	3	1	1	1
4930417O13Rik	0	2	0	0	0	0	0	0	2	0	0	0	0
4930417O22Rik	0	0	0	0	0	0	0	0	0	0	0	0	0
4930419G24Rik	0	0	0	0	0	0	0	0	0	0	0	0	0
4930423M02Rik	0	0	1	0	0	0	0	0	0	0	0	0	0
4930425K10Rik	0	0	0	0	0	0	0	1	0	0	0	0	0
4930425L21Rik	0	0	0	0	0	0	0	0	0	0	0	0	0
4930425O10Rik	0	1	0	0	0	0	0	0	0	0	0	0	0
4930426D05Rik	0	0	0	0	0	0	0	0	0	0	0	0	0
4930426L09Rik	3	1	2	0	3	1	3	1	1	4	1	2	2
4930427A07Rik	88	160	126	195	216	229	105	69	183	216	183	250	139
4930428D20Rik	0	0	0	0	0	0	0	0	0	0	0	0	0
4930428E07Rik	0	0	0	0	0	0	0	0	0	0	0	0	0
4930428G15Rik	0	0	0	0	0	0	0	0	0	0	0	0	0
4930428O21Rik	0	0	0	0	0	0	1	0	1	0	0	0	0
4930429B21Rik	0	3	6	1	1	2	7	4	2	3	2	0	0
4930429D17Rik	1	1	3	1	1	0	1	0	2	2	1	1	1
4930429F11Rik	0	0	0	0	0	0	1	0	0	0	0	0	0
4930429F24Rik	3	0	1	0	1	2	2	5	1	3	2	1	0
4930430A15Rik	0	0	0	0	0	0	0	0	0	0	0	0	0
4930430F08Rik	96	80	108	142	156	123	52	91	122	83	184	174	129
4930430F21Rik	1	0	0	0	0	0	0	0	0	1	0	0	0
4930430J02Rik	1	0	0	0	0	0	0	0	1	2	0	0	0
4930431F12Rik	0	0	1	8	8	8	0	0	0	0	13	10	9
4930431P03Rik	0	1	2	1	0	0	5	2	5	0	0	0	0
4930432J09Rik	1	0	1	0	0	0	2	0	1	0	0	0	0
4930432K21Rik	25	31	35	75	60	67	22	25	13	45	77	71	57
4930432M17Rik	0	0	0	0	0	0	1	0	0	0	0	0	0
4930433B08Rik	0	0	0	0	0	0	1	0	0	1	0	0	0
4930433I11Rik	0	0	0	0	0	0	0	0	0	0	0	0	0
4930433N12Rik	2	0	0	0	0	0	1	0	4	0	0	0	0
4930434J06Rik	0	0	0	0	0	0	1	0	0	0	0	0	0
4930435E12Rik	0	0	0	0	0	0	1	0	1	0	0	0	0
4930438E09Rik	1	0	0	0	0	0	0	0	0	0	0	0	0
4930440C22Rik	0	0	0	0	0	0	0	0	1	0	0	0	0
4930440I19Rik	2	0	1	0	0	0	1	2	1	1	0	0	0
4930441H08Rik	0	0	0	0	0	0	0	0	0	0	0	0	0
4930441J16Rik	0	0	0	0	0	0	0	0	0	0	0	0	0
4930442J19Rik	0	0	0	0	0	0	0	0	1	0	0	0	0
4930442L01Rik	0	0	0	0	0	0	0	0	1	0	0	0	0
4930443O20Rik	1	0	4	0	1	0	1	2	0	2	1	0	0
4930444F02Rik	0	0	0	0	0	0	0	0	0	0	0	0	0
4930444G20Rik	0	0	0	0	0	0	0	0	0	0	0	0	0
4930444M15Rik	1	0	0	0	0	0	0	0	1	0	0	0	0
4930444P10Rik	1	1	0	0	2	1	1	0	1	1	0	1	0
4930445N18Rik	1	0	0	0	0	0	1	1	0	0	0	0	0
4930447A16Rik	0	0	0	0	0	0	1	0	0	0	0	0	0
4930447C04Rik	1	1	0	1	0	0	3	0	1	6	0	0	0
4930447F24Rik	27	31	18	148	152	147	17	34	35	20	106	132	63
4930447J18Rik	0	0	0	0	0	0	0	0	0	0	0	0	0
4930447K03Rik	1	0	0	2	2	2	0	0	0	0	1	2	5
4930447M23Rik	3	1	4	2	2	5	5	3	3	4	5	4	2
4930447N08Rik	1	0	0	0	0	0	0	1	1	1	0	0	0
4930448C13Rik	0	0	0	0	0	0	1	0	0	0	0	0	0
4930448F12Rik	0	0	0	0	0	0	0	0	1	0	0	0	0
4930448H16Rik	0	0	0	0	0	0	0	0	0	0	0	0	0
4930448I06Rik	0	0	0	0	0	0	0	0	0	0	0	0	0
4930448I18Rik	0	0	0	0	0	0	0	1	1	0	0	0	0
4930448K20Rik	0	0	0	0	0	0	0	0	0	0	0	0	0
4930449E01Rik	0	0	0	0	0	0	0	0	0	0	0	0	0
4930449E18Rik	0	0	1	1	2	2	0	2	1	3	0	0	0
4930449I24Rik	0	0	0	0	0	0	0	0	0	0	0	0	0
4930451G09Rik	6	4	5	10	8	16	6	8	9	4	2	2	4
4930451I11Rik	0	0	0	0	0	0	0	0	0	0	0	0	0
4930452A19Rik	0	0	0	0	0	0	0	0	0	0	0	0	0
4930452B06Rik	0	1	2	0	0	0	2	0	0	0	1	0	0
4930452G13Rik	0	0	0	0	0	0	1	0	0	0	0	0	0
4930452N14Rik	0	0	0	0	0	0	0	0	0	0	0	0	0
4930453H23Rik	0	0	0	0	0	0	0	0	0	0	0	0	0
4930453L07Rik	0	0	1	0	0	0	0	1	3	0	0	0	0
4930453N24Rik	165	216	184	171	223	178	139	140	155	165	171	218	165
4930455B14Rik	1	0	0	0	0	0	2	0	0	0	0	0	0
4930455C13Rik	12	9	12	1	2	2	11	11	15	7	0	0	0
4930455D15Rik	3	1	1	5	1	2	2	1	1	1	0	1	0
4930455F16Rik	0	0	0	0	0	0	1	2	3	0	0	0	0
4930455G09Rik	8	7	18	8	3	8	18	25	9	21	36	30	34
4930455H04Rik	0	1	0	0	0	0	0	2	0	0	0	0	0
4930455J16Rik	0	0	0	0	0	0	0	0	0	0	0	0	0
4930456L15Rik	0	0	0	0	0	0	0	0	2	0	0	0	0
4930459C07Rik	0	1	0	0	0	0	1	0	1	5	0	0	0
4930459L07Rik	1	0	0	0	0	0	0	0	0	0	0	0	0
4930461G14Rik	0	0	0	1	0	3	2	0	0	0	2	2	3
4930463O16Rik	2	0	0	0	0	0	2	1	1	1	0	0	0
4930465K10Rik	2	2	1	0	1	1	3	3	0	4	0	1	0
4930465M20Rik	0	0	0	0	0	0	1	0	0	0	0	0	0
4930467D21Rik	0	0	0	0	0	0	0	0	0	0	0	0	0
4930467E23Rik	0	0	0	0	0	0	0	0	0	0	0	0	0
4930467K11Rik	0	0	0	0	0	0	0	0	0	0	0	0	0
4930469G21Rik	0	0	1	0	0	0	0	1	1	0	0	0	0
4930470H14Rik	0	0	0	40	26	35	0	0	0	0	22	16	6
4930470O06Rik	1	0	0	0	0	0	1	0	1	0	0	0	0
4930470P17Rik	0	0	0	0	0	0	0	0	0	0	0	0	0
4930471C04Rik	0	0	0	0	0	0	0	0	0	0	0	0	0
4930471G03Rik	0	0	0	0	0	0	1	0	0	0	0	0	0
4930471M09Rik	1	0	0	1	0	0	1	0	0	0	0	1	0
4930473A02Rik	13	9	17	1	2	0	21	16	19	18	1	3	1
4930473O22Rik	0	0	0	0	0	0	2	0	0	0	0	0	0
4930474G06Rik	0	0	0	0	0	0	1	0	0	0	0	0	0
4930474H20Rik	0	0	0	1	0	0	1	0	0	0	0	0	0
4930474M22Rik	0	0	0	0	0	0	0	0	0	0	0	0	0
4930474N05Rik	0	0	0	0	0	0	0	0	0	0	0	0	0
4930474N09Rik	1	0	0	0	0	0	1	0	0	0	0	0	0
4930477N07Rik	6	0	0	0	0	0	0	0	2	1	0	0	0
4930478L05Rik	3	6	3	0	2	0	2	8	4	9	0	1	0
4930478P22Rik	0	0	0	0	0	0	0	0	1	0	0	0	0
4930479D17Rik	3	1	3	1	0	0	1	2	2	10	0	0	0
4930480E11Rik	0	0	0	0	0	0	0	0	0	0	0	0	0
4930480G23Rik	0	0	1	0	0	0	0	1	0	0	0	0	0
4930480K15Rik	0	0	0	0	0	0	0	0	0	0	0	0	0
4930480K23Rik	6	1	8	2	5	4	7	7	10	6	6	3	4
4930480M12Rik	0	0	0	0	0	0	0	0	0	0	0	0	0
4930481A15Rik	3	1	2	1	0	1	1	1	4	1	0	0	1
4930482G09Rik	0	0	0	0	0	0	0	0	0	0	0	0	0
4930483J18Rik	1	0	1	1	1	3	1	0	3	0	2	2	5
4930483K19Rik	2	0	1	0	0	0	0	1	3	1	0	2	0
4930483O08Rik	0	0	0	0	0	0	0	0	1	0	0	0	0
4930484H19Rik	0	0	0	0	0	0	0	0	1	1	0	0	0
4930486F22Rik	0	0	0	0	0	0	0	0	0	0	0	0	0
4930486I03Rik	0	0	0	0	0	0	0	0	0	0	0	0	0
4930486L24Rik	55	10	39	43	51	72	40	61	25	80	47	53	33
4930487D11Rik	0	0	0	0	0	0	0	0	0	0	0	0	0
4930487H11Rik	27	11	14	1	1	1	5	25	14	29	1	0	0
4930488B22Rik	0	0	0	0	0	0	0	0	0	0	0	0	0
4930488L21Rik	2	0	0	0	0	0	0	0	1	0	0	0	0
4930500F04Rik	0	0	0	0	0	0	0	0	0	0	0	0	0
4930500L23Rik	0	0	0	0	0	0	0	0	0	0	0	0	0
4930502A04Rik	0	0	0	0	0	0	1	0	0	0	0	0	0
4930502E09Rik	0	1	2	0	1	1	3	2	0	0	1	0	1
4930502E18Rik	25	59	15	0	0	0	37	36	4	77	0	0	0
4930503B20Rik	2	7	4	0	0	0	0	1	3	1	0	0	0
4930503E14Rik	11	2	0	1	5	1	9	0	0	0	1	2	1
4930503E24Rik	3	5	1	0	0	0	3	5	2	0	0	0	0
4930503F20Rik	0	0	0	0	0	0	0	0	0	0	0	0	0
4930503H13Rik	0	0	0	0	0	0	1	0	0	0	0	0	0
4930503L19Rik	100	117	147	88	118	116	90	132	138	125	72	76	56
4930503O07Rik	0	0	0	0	0	0	0	0	0	0	0	0	0
4930504C09Rik	0	0	0	0	0	0	0	0	0	0	0	0	0
4930504O13Rik	0	0	0	0	0	0	0	0	0	0	0	0	0
4930505A04Rik	1	0	0	0	0	0	0	0	0	0	0	0	0
4930505G20Rik	0	0	0	0	0	0	0	0	0	0	0	0	0
4930505K13Rik	0	0	0	0	0	0	0	0	0	0	0	0	0
4930505K14Rik	0	0	0	0	0	0	0	0	0	1	0	0	0
4930506A18Rik	0	0	0	0	0	0	0	0	0	0	0	0	0
4930506C21Rik	4	7	6	1	1	1	4	8	7	6	2	1	1
4930507D05Rik	15	6	4	3	5	4	3	4	13	8	2	0	1
4930507D10Rik	0	0	0	0	1	0	1	0	0	1	0	0	0
4930509E16Rik	2	0	1	1	1	0	1	0	0	1	0	1	2
4930509J09Rik	0	0	0	0	0	0	0	0	0	0	0	0	0
4930509K18Rik	0	0	0	0	0	0	0	0	0	0	0	0	0
4930511A02Rik	0	0	0	0	0	0	1	0	1	1	0	0	0
4930511A08Rik	11	9	16	5	3	2	10	10	11	15	1	0	1
4930511E03Rik	0	0	0	0	0	1	0	0	0	0	0	0	0
4930511M06Rik	12	20	10	37	27	33	8	23	18	3	22	19	13
4930512B01Rik	14	8	14	3	2	5	20	12	10	17	4	2	2
4930512J16Rik	2	1	2	0	0	0	0	0	1	0	0	0	0
4930512M02Rik	0	0	0	0	0	0	1	0	0	0	0	0	0
4930513D17Rik	0	0	0	0	0	0	0	0	0	0	0	0	0
4930513N10Rik	3	5	1	3	1	3	4	4	5	3	4	4	6
4930513O06Rik	0	0	0	0	0	0	0	0	0	0	0	0	0
4930515B02Rik	0	0	0	0	0	0	0	0	0	1	0	0	0
4930515G01Rik	0	4	3	0	1	1	1	4	3	1	0	1	0
4930515G16Rik	0	0	0	0	0	0	0	0	0	0	0	0	0
4930515L03Rik	0	0	0	0	0	0	0	0	0	0	0	0	0
4930515L19Rik	0	0	0	0	0	0	0	0	0	0	0	0	0
4930517E11Rik	1	0	0	0	0	0	2	0	2	0	0	0	0
4930517M08Rik	0	0	0	0	0	0	0	0	0	0	0	0	0
4930518J21Rik	0	0	0	0	0	0	0	0	0	0	0	0	0
4930518P08Rik	0	0	0	0	0	0	0	0	0	0	0	0	0
4930519D14Rik	0	0	0	0	0	0	0	0	0	0	0	0	0
4930519F09Rik	1	0	0	0	3	1	0	1	0	1	2	0	1
4930519F16Rik	0	2	0	0	0	0	0	1	0	0	0	0	0
4930519F24Rik	0	0	0	0	0	0	0	0	0	0	0	0	0
4930519G04Rik	0	0	0	2	4	7	0	1	2	0	2	2	0
4930519H02Rik	0	0	0	0	0	0	0	0	0	0	0	0	0
4930519K11Rik	0	0	0	0	0	0	0	0	0	0	0	0	0
4930520O04Rik	19	31	24	21	19	15	11	11	20	19	14	21	10
4930520P13Rik	0	0	0	0	0	0	0	0	0	0	0	0	0
4930521E06Rik	1	0	0	0	0	0	1	0	0	0	0	0	0
4930522H14Rik	0	0	0	0	0	0	1	0	0	0	0	0	1
4930522O17Rik	0	0	0	0	0	0	0	0	0	0	0	0	0
4930523C07Rik	132	157	102	372	376	403	167	214	149	218	312	383	281
4930523O13Rik	0	0	0	0	0	0	2	0	1	0	0	0	0
4930524B15Rik	0	1	1	0	0	0	0	0	9	0	0	0	0
4930524B17Rik	0	0	0	0	0	0	0	0	0	0	0	0	0
4930524C18Rik	0	1	1	0	0	0	1	0	1	0	0	0	0
4930524N10Rik	0	0	0	0	0	0	0	0	0	0	0	0	0
4930524O05Rik	1	0	0	0	0	0	0	0	0	0	0	0	0
4930524O08Rik	0	0	1	0	0	0	0	0	0	0	0	0	0
4930525C09Rik	0	0	0	0	0	0	0	0	0	0	0	0	0
4930525D18Rik	0	0	0	0	0	0	0	0	0	0	0	0	1
4930525G20Rik	0	1	1	0	0	0	1	2	0	0	0	0	0
4930526H09Rik	0	0	0	0	0	0	0	0	0	0	0	0	0
4930526I15Rik	24	18	8	6	16	9	19	15	21	10	8	9	5
4930526L06Rik	3	1	1	0	0	0	0	1	3	2	0	0	0
4930527F14Rik	0	0	0	0	0	0	0	0	1	0	0	0	0
4930527G23Rik	0	0	0	0	0	0	1	0	0	0	0	0	0
4930528A17Rik	10	9	9	2	2	9	4	9	11	14	3	3	2
4930528D03Rik	0	0	0	0	0	0	0	0	1	1	0	0	1
4930528G23Rik	0	1	0	0	0	0	0	0	2	0	0	0	0
4930528H21Rik	0	0	0	0	0	0	3	0	0	0	0	0	0
4930528P14Rik	0	0	0	0	0	0	0	0	1	0	0	0	0
4930529C04Rik	0	0	0	0	1	1	1	0	2	0	1	2	0
4930529K09Rik	0	0	0	0	0	0	0	0	0	0	0	0	0
4930529L06Rik	0	0	0	0	0	0	0	0	0	0	0	0	0
4930532I03Rik	0	0	0	0	0	0	0	0	0	1	0	0	0
4930532M18Rik	0	0	0	0	0	0	0	0	0	0	0	0	0
4930533B01Rik	4	3	3	0	0	0	5	4	1	5	0	0	0
4930533N22Rik	1	0	0	2	2	1	0	0	0	0	1	1	1
4930533P14Rik	0	0	0	0	0	0	0	0	0	0	0	0	0
4930538K18Rik	0	0	0	0	0	0	1	0	1	0	0	2	2
4930539C22Rik	0	0	0	0	0	0	0	0	0	0	0	0	0
4930539E08Rik	0	3	0	0	0	0	5	1	1	1	0	0	0
4930539J05Rik	25	26	14	12	18	18	33	22	38	29	14	22	16
4930539M17Rik	0	0	0	0	1	0	0	0	0	0	1	0	1
4930539N22Rik	0	0	0	0	0	0	4	1	0	1	0	0	0
4930540M03Rik	1	0	0	0	0	0	1	0	1	0	0	0	0
4930542C21Rik	0	0	0	0	0	0	0	0	2	1	0	0	0
4930542D17Rik	2	8	9	1	1	0	2	3	5	3	0	0	0
4930543E12Rik	0	0	0	0	1	0	0	0	0	1	1	0	0
4930543N07Rik	0	0	0	0	0	0	0	1	0	0	0	0	2
4930544D05Rik	0	0	0	0	0	0	0	0	0	0	0	0	0
4930544G11Rik	0	0	0	0	0	0	2	0	0	0	0	0	0
4930544M13Rik	1	0	0	0	0	0	0	0	1	0	0	0	0
4930545E07Rik	0	0	0	0	0	0	0	0	0	0	0	0	0
4930545H06Rik	1	0	0	0	0	0	0	0	0	0	0	0	0
4930545L23Rik	1	0	0	0	0	0	1	0	1	0	0	0	0
4930546C10Rik	0	0	0	0	1	0	0	0	0	0	0	0	0
4930546K05Rik	2	1	1	6	4	2	1	2	3	0	4	6	1
4930547E08Rik	0	0	0	0	0	0	0	0	0	0	0	0	0
4930547E14Rik	0	0	0	0	1	0	1	0	0	0	0	0	0
4930548G14Rik	0	0	0	0	0	0	0	0	1	0	0	0	0
4930548H24Rik	0	1	1	0	0	0	1	2	2	1	0	1	0
4930548J01Rik	0	0	1	0	0	0	1	0	0	0	0	0	0
4930548K13Rik	0	0	0	0	0	0	0	0	0	0	0	0	0
4930549C01Rik	0	0	0	0	0	0	0	0	1	0	0	0	0
4930549C15Rik	0	1	0	0	0	0	2	0	1	1	0	0	0
4930549G23Rik	0	1	5	0	1	0	5	4	4	5	1	0	2
4930550C14Rik	3	0	0	0	0	0	3	5	2	6	0	0	0
4930550C17Rik	1	0	0	0	0	0	0	0	1	0	0	0	0
4930550L24Rik	0	0	0	0	0	0	0	0	0	0	0	0	0
4930552N02Rik	0	0	0	0	0	0	0	0	0	0	0	0	0
4930552P12Rik	1	3	0	0	0	0	1	3	0	3	0	0	0
4930553C11Rik	0	0	0	0	0	0	0	0	0	0	0	0	0
4930553E22Rik	0	0	0	0	0	0	1	0	0	0	0	0	0
4930554C24Rik	0	0	0	0	0	0	0	0	0	0	0	0	0
4930554G24Rik	0	1	0	0	0	0	2	0	0	0	0	0	0
4930554H23Rik	0	0	0	0	0	1	0	0	0	0	0	0	1
4930554I06Rik	0	0	0	0	0	0	1	0	0	0	0	0	0
4930555B11Rik	4	1	1	0	2	3	8	3	3	1	0	0	0
4930555B12Rik	0	0	0	0	0	0	0	0	0	0	0	0	0
4930555G01Rik	0	0	0	0	0	0	0	0	0	0	0	0	0
4930555G21Rik	0	0	0	0	0	0	0	0	0	0	0	0	0
4930555K05Rik	0	0	0	0	0	0	1	0	0	0	0	0	0
4930556C24Rik	0	0	0	0	0	0	0	1	0	0	0	0	0
4930556G01Rik	0	0	0	0	0	0	0	0	0	0	0	0	0
4930556J02Rik	0	0	0	0	0	0	0	0	0	0	0	0	0
4930556M19Rik	55	65	90	113	111	101	62	53	87	72	80	71	64
4930556N09Rik	0	0	0	0	0	0	0	0	1	0	0	0	0
4930556N13Rik	0	0	0	0	0	0	0	0	0	1	0	0	0
4930557A04Rik	0	0	0	0	0	0	0	0	0	0	0	0	0
4930557F10Rik	0	0	0	0	0	0	1	0	0	0	0	0	0
4930557J02Rik	0	0	0	0	0	0	0	0	0	1	0	0	0
4930557K07Rik	3	2	4	0	1	1	4	7	6	4	0	0	1
4930558C23Rik	0	0	0	0	0	0	1	0	1	0	0	0	0
4930558F17Rik	0	0	0	0	0	0	0	0	0	0	0	0	0
4930558G05Rik	0	0	0	0	0	0	0	0	0	1	0	0	0
4930558J18Rik	6	14	20	37	23	26	4	6	21	13	36	37	21
4930558K02Rik	0	0	0	0	0	0	1	0	1	0	0	0	0
4930559C10Rik	0	0	0	0	0	0	1	0	1	0	0	0	0
4930562C15Rik	6	7	9	0	0	0	9	16	4	5	0	0	0
4930562F07Rik	6	2	5	0	0	0	6	8	4	5	0	0	0
4930563D23Rik	1	0	0	0	1	0	0	0	0	0	0	0	0
4930563E18Rik	0	1	0	1	0	0	0	3	0	0	0	0	0
4930563E22Rik	10	2	11	3	3	1	6	16	8	8	1	3	1
4930563F08Rik	0	2	1	0	0	0	2	1	1	0	0	0	0
4930563H07Rik	0	0	0	0	0	0	0	0	0	0	0	0	0
4930563M20Rik	0	0	0	0	0	0	0	0	0	0	0	0	0
4930563M21Rik	2	1	4	0	0	0	2	0	3	4	1	0	0
4930564B18Rik	0	0	0	0	0	0	1	0	0	0	0	0	0
4930564C03Rik	0	0	2	0	0	0	0	0	1	0	0	0	0
4930564D02Rik	0	0	0	0	0	0	1	0	0	1	0	0	0
4930565D16Rik	0	0	0	0	0	0	0	0	0	0	0	0	0
4930565N06Rik	6	1	2	0	1	0	3	6	1	1	0	1	0
4930567H12Rik	0	0	0	0	0	0	0	0	0	0	0	0	0
4930567H17Rik	0	0	0	0	0	0	0	0	0	0	0	0	0
4930567J20Rik	0	0	0	0	0	0	0	0	0	0	0	0	0
4930567K12Rik	0	0	0	0	0	0	0	0	0	0	0	0	0
4930567K20Rik	0	0	0	0	0	0	0	0	2	0	0	0	0
4930568D16Rik	0	0	0	0	0	0	1	0	1	0	0	0	0
4930568E12Rik	0	0	0	0	0	0	0	0	0	0	0	0	0
4930568G15Rik	0	0	0	0	0	0	1	0	1	0	0	0	0
4930570G19Rik	0	0	0	0	0	0	1	1	2	0	0	0	0
4930571K23Rik	0	0	0	0	0	0	0	0	0	0	0	0	0
4930571O06Rik	0	0	0	0	0	0	0	0	0	0	0	0	0
4930572K03Rik	0	0	0	0	0	0	0	0	0	0	0	0	0
4930572O03Rik	0	1	0	0	0	0	0	0	1	0	0	0	0
4930572O13Rik	0	0	0	0	1	0	0	0	0	1	0	0	0
4930573O16Rik	0	0	0	0	0	0	0	0	0	0	0	0	0
4930577N17Rik	0	4	1	3	2	1	0	2	3	3	1	1	0
4930578C19Rik	7	4	1	0	0	0	7	16	3	15	0	1	0
4930578E11Rik	1	0	0	0	0	0	1	0	1	0	0	0	0
4930578I06Rik	16	4	1	10	10	8	8	4	2	3	2	4	0
4930578M01Rik	0	0	0	0	0	1	0	0	0	0	1	1	2
4930578N18Rik	0	0	0	0	0	0	1	0	0	0	0	0	0
4930579F01Rik	0	0	1	1	0	0	1	0	0	0	0	0	0
4930579G18Rik	11	9	9	1	2	2	9	7	4	5	2	1	2
4930579G24Rik	137	151	233	422	393	493	154	141	178	252	421	470	333
4930579H20Rik	2	0	0	0	0	1	3	1	2	0	0	0	0
4930579J19Rik	0	0	0	0	0	0	1	0	0	0	0	0	0
4930579K19Rik	9	9	12	13	10	11	10	14	5	13	12	4	5
4930579P08Rik	3	3	0	0	1	0	1	4	7	0	0	1	0
4930581F22Rik	43	43	41	66	62	53	33	42	46	39	35	32	28
4930583K01Rik	1	0	2	0	0	0	0	3	3	1	0	0	0
4930583P06Rik	0	0	0	0	0	0	0	0	0	0	0	0	0
4930584F24Rik	0	0	0	0	0	0	0	0	0	0	0	0	0
4930586N03Rik	0	0	0	0	1	0	0	0	0	0	0	0	0
4930587E11Rik	1	0	0	0	0	0	1	0	0	0	0	0	0
4930590J08Rik	4	2	0	1	2	0	1	2	0	1	0	0	0
4930590L20Rik	0	0	0	0	0	0	0	0	0	0	0	0	0
4930591A17Rik	0	0	0	0	0	0	0	0	1	0	0	0	0
4930591E09Rik	0	0	1	0	1	0	0	0	0	0	0	0	0
4930592A05Rik	16	3	7	0	0	0	6	10	11	6	0	0	1
4930592I03Rik	0	0	0	0	0	0	0	0	0	1	0	0	0
4930593A02Rik	0	1	0	2	2	0	3	0	0	3	0	1	0
4930593C16Rik	0	0	0	1	0	0	0	0	0	0	0	0	0
4930594C11Rik	8	12	8	0	0	0	7	4	9	14	0	0	0
4930594O21Rik	0	0	0	0	0	0	0	1	1	0	0	0	0
4930595D18Rik	3	4	5	0	0	1	8	3	6	2	0	0	1
4930595M18Rik	0	0	0	0	0	0	2	0	0	0	0	0	0
4930596D02Rik	1	0	0	0	0	0	0	0	1	0	0	0	0
4930596I21Rik	10	8	11	0	0	0	6	9	9	4	0	0	0
4930597A21Rik	0	0	0	0	0	0	2	0	0	0	0	0	0
4930597G03Rik	0	0	0	0	0	0	0	0	0	1	0	0	0
4930598F16Rik	0	0	0	0	0	0	0	0	0	0	0	0	0
4930599N23Rik	4	2	4	1	0	0	0	2	0	5	0	1	0
4931402G19Rik	0	0	0	0	0	0	2	0	1	3	0	0	1
4931403E22Rik	1	0	0	1	1	0	0	0	0	3	0	0	0
4931403G20Rik	6	5	8	1	5	0	4	3	8	12	1	0	2
4931406B18Rik	1	4	4	1	1	1	1	2	1	2	0	1	0
4931406C07Rik	187	114	173	98	110	96	114	155	105	138	77	100	65
4931406H21Rik	145	166	148	6	7	5	101	202	158	188	7	8	5
4931406P16Rik	341	355	317	204	252	244	316	407	270	346	235	260	167
4931408C20Rik	0	0	0	0	0	0	1	1	0	0	0	0	0
4931408D14Rik	6	3	4	4	7	10	4	8	3	1	5	9	5
4931409K22Rik	1	0	1	0	0	0	1	0	2	0	0	0	0
4931414P19Rik	44	50	35	53	68	76	35	58	62	52	36	41	36
4931417E11Rik	0	0	0	0	0	0	0	0	0	0	0	0	0
4931419H13Rik	0	0	0	0	0	0	0	0	0	1	0	0	0
4931420L22Rik	0	0	0	1	0	0	0	0	1	0	0	0	0
4931423N10Rik	2	0	0	0	0	0	1	0	0	1	0	0	0
4931428F04Rik	37	58	50	64	74	77	44	44	46	95	77	87	52
4931428L18Rik	0	0	0	0	0	0	0	0	0	0	0	0	0
4931429I11Rik	1	0	2	0	0	0	3	3	2	0	0	0	0
4931429L15Rik	0	0	0	0	0	0	1	0	0	0	0	0	0
4931429P17Rik	0	0	0	0	0	0	0	0	0	0	0	0	0
4931430N09Rik	1	1	0	0	0	0	3	1	1	6	0	0	0
4931431B13Rik	0	0	0	0	0	0	0	0	0	0	0	0	0
4931431C16Rik	10	7	10	0	0	1	10	7	9	5	2	4	1
4931431F19Rik	0	0	0	0	0	0	0	0	0	0	0	0	0
4931440F15Rik	1	0	1	0	1	0	4	0	5	1	0	0	0
4931440J10Rik	0	2	0	1	1	1	1	0	0	0	0	1	1
4931440P22Rik	12	11	9	2	4	4	18	9	24	6	2	1	2
4932411E22Rik	0	0	0	0	0	0	1	0	0	0	0	0	0
4932411N23Rik	0	0	0	0	0	0	0	0	0	0	0	0	0
4932412D23Rik	1	0	0	0	0	0	2	2	2	0	0	0	0
4932413F04Rik	0	0	1	0	0	0	3	0	1	0	0	0	0
4932414J04Rik	0	0	0	0	0	0	0	0	0	0	0	0	0
4932414N04Rik	1	0	0	0	0	0	4	0	2	1	0	0	0
4932415M13Rik	0	0	0	0	0	0	1	0	1	0	0	0	0
4932416H05Rik	4	6	3	1	2	6	6	5	6	4	0	4	2
4932416K20Rik	0	0	0	0	0	0	1	0	0	1	0	1	0
4932418E24Rik	0	0	0	0	0	0	0	0	0	0	0	0	0
4932429P05Rik	0	0	0	0	0	0	0	0	0	0	0	0	0
4932435O22Rik	0	0	0	0	0	0	0	0	0	0	0	0	0
4932438A13Rik	365	304	438	140	159	126	322	432	328	394	123	158	86
4932438H23Rik	2	9	2	1	1	1	33	3	7	13	1	0	1
4932441J04Rik	0	0	0	0	0	0	0	0	1	1	0	0	0
4932443I19Rik	0	0	0	0	0	0	0	0	0	0	0	0	1
4932702P03Rik	0	0	0	0	0	0	0	0	0	0	0	0	1
4933400A11Rik	1	0	1	0	0	0	3	0	0	0	0	0	0
4933400B14Rik	0	0	0	0	0	0	0	0	0	0	0	0	0
4933400C23Rik	0	1	1	0	0	0	0	0	1	0	0	0	0
4933400F21Rik	36	15	20	0	1	1	23	13	48	20	3	0	0
4933400L20Rik	0	0	0	0	0	0	0	0	0	0	0	0	0
4933401B06Rik	0	0	0	0	0	0	0	0	0	0	0	0	0
4933401D09Rik	0	0	0	0	0	0	1	0	0	0	0	0	0
4933401H06Rik	0	0	1	0	0	0	1	1	0	0	0	0	0
4933402C06Rik	0	0	0	0	0	0	1	0	0	0	0	0	0
4933402D24Rik	0	0	0	0	1	0	0	0	1	0	0	1	0
4933402E13Rik	0	0	0	0	0	0	0	0	0	0	0	0	0
4933402J07Rik	0	0	0	0	0	0	0	0	0	0	0	0	0
4933402J10Rik	1	0	0	0	0	0	1	0	0	0	0	0	0
4933402J15Rik	0	1	0	0	0	0	0	0	0	0	0	0	0
4933402N03Rik	0	0	0	0	0	0	0	0	0	0	0	0	0
4933402N22Rik	0	0	0	0	0	0	0	0	0	0	0	0	0
4933402P03Rik	1	0	0	0	0	0	0	0	0	0	0	0	0
4933403O08Rik	0	0	0	0	0	0	0	0	0	0	0	0	0
4933404G15Rik	0	0	0	0	0	0	0	0	1	0	0	0	0
4933404K08Rik	0	0	0	0	0	0	0	0	0	0	0	0	0
4933404K13Rik	1	0	0	0	0	0	1	0	3	1	0	0	0
4933404O12Rik	53	75	54	112	106	119	58	73	82	88	128	101	65
4933405D12Rik	2	2	0	4	1	2	1	2	3	1	2	1	2
4933405E24Rik	0	1	0	0	1	0	0	0	0	1	0	0	0
4933405L10Rik	0	0	2	2	0	2	2	0	0	0	0	0	0
4933405O20Rik	0	0	0	0	0	0	0	0	0	0	0	0	0
4933406C10Rik	2	1	6	5	3	3	1	0	3	8	0	3	0
4933406D12Rik	0	0	0	0	0	0	0	0	0	0	0	0	0
4933406F09Rik	0	0	0	0	0	0	0	0	0	0	0	0	0
4933406G16Rik	0	0	0	0	0	0	0	3	2	0	0	0	0
4933406I18Rik	5	1	2	0	0	0	4	0	4	5	0	0	0
4933406J08Rik	0	0	1	0	0	0	0	0	1	2	0	0	0
4933406J10Rik	7	10	11	0	0	0	5	5	7	7	0	1	0
4933406K04Rik	0	0	0	0	0	0	0	0	0	0	0	0	0
4933406M09Rik	1	0	3	0	0	0	1	0	2	4	0	0	0
4933407E24Rik	0	1	0	0	0	0	0	0	0	0	0	0	0
4933407G14Rik	0	0	0	0	0	0	0	0	0	0	0	0	0
4933407I05Rik	0	0	0	0	0	0	0	0	0	0	0	0	0
4933407K13Rik	61	69	79	18	15	10	52	73	40	75	25	18	9
4933407L21Rik	5	4	0	1	0	0	6	4	3	5	0	0	0
4933408B17Rik	9	1	7	0	1	2	8	9	7	9	0	0	0
4933408J17Rik	1	3	1	1	6	3	3	6	6	1	1	1	0
4933408N05Rik	0	0	0	0	0	1	1	0	1	3	1	1	0
4933409G03Rik	0	0	0	0	0	0	1	1	0	0	0	0	0
4933409K07Rik	2	2	4	24	21	12	2	2	4	1	5	12	30
4933411E08Rik	1	0	0	0	0	0	0	0	0	0	0	0	0
4933411G06Rik	0	0	0	0	0	0	0	0	0	0	0	0	0
4933411K16Rik	1	0	0	1	1	2	0	0	1	2	1	0	1
4933412E12Rik	182	222	241	258	243	245	156	257	372	347	169	193	150
4933412E24Rik	0	0	0	0	0	0	0	0	0	0	0	0	0
4933412O06Rik	0	0	0	0	0	0	0	0	1	2	0	0	0
4933413G19Rik	0	0	0	0	0	0	1	0	0	0	0	0	0
4933413J09Rik	2	2	2	0	0	0	1	4	5	2	1	0	0
4933413L06Rik	0	0	0	0	0	0	0	1	0	0	0	0	0
4933415F23Rik	0	0	0	0	0	0	0	0	0	0	1	0	0
4933416C03Rik	0	0	1	0	0	0	0	0	0	0	0	0	1
4933416E03Rik	0	0	0	0	0	0	0	0	0	0	0	0	0
4933416I08Rik	0	0	0	0	0	0	0	0	0	0	0	0	0
4933416M06Rik	0	0	0	0	0	0	0	0	1	0	0	0	0
4933416M07Rik	2	1	3	0	0	0	1	2	1	3	0	1	1
4933417A18Rik	0	0	0	0	0	0	0	0	0	0	0	0	0
4933417D19Rik	1	0	0	0	0	1	3	2	3	1	0	0	1
4933417E11Rik	0	2	6	1	0	4	2	0	1	1	0	0	0
4933417G07Rik	0	1	1	0	0	0	0	0	1	0	0	0	0
4933417O13Rik	0	0	0	0	0	0	0	0	0	0	0	0	0
4933421I07Rik	0	0	0	0	0	0	0	1	0	0	0	0	0
4933421O10Rik	11	12	5	2	4	1	5	4	4	4	1	3	2
4933422A05Rik	0	4	2	1	0	0	0	5	2	1	0	0	0
4933424G05Rik	0	1	1	0	0	0	0	1	1	1	0	0	0
4933424G06Rik	1	0	0	0	1	1	0	1	0	1	1	0	0
4933425B07Rik	1	3	1	3	1	0	2	1	1	1	0	3	2
4933425L06Rik	0	0	0	0	0	0	1	0	0	0	0	0	0
4933427D06Rik	0	0	0	0	0	0	0	0	2	0	0	0	0
4933427D14Rik	76	108	95	97	121	124	78	104	125	86	108	115	72
4933427E11Rik	0	1	0	2	1	1	0	0	0	0	0	1	1
4933427E13Rik	0	0	0	0	0	0	1	0	3	0	0	0	0
4933427G17Rik	3	4	2	0	3	2	4	0	3	2	0	0	2
4933427I22Rik	0	0	0	0	0	0	0	0	0	0	0	0	0
4933428C19Rik	0	0	0	0	0	0	0	0	0	0	0	0	0
4933428G20Rik	4	5	3	0	0	1	8	6	6	10	0	0	0
4933429K18Rik	0	0	0	0	0	0	0	1	0	0	0	0	1
4933429O19Rik	0	0	0	0	0	0	1	1	0	0	0	0	0
4933430H16Rik	0	0	1	0	0	0	0	0	0	0	0	0	0
4933430I17Rik	3	1	1	1	1	7	8	3	7	1	4	3	2
4933430M04Rik	0	0	0	0	0	0	0	0	0	0	0	0	0
4933430N04Rik	0	0	0	0	0	0	1	0	1	0	0	1	0
4933431E20Rik	10	5	7	5	16	7	5	4	11	10	12	13	18
4933431G14Rik	5	1	2	0	2	0	3	6	3	2	0	0	0
4933432G23Rik	0	0	0	0	0	0	0	0	0	0	0	0	0
4933432I03Rik	1	3	0	0	0	0	1	0	0	1	0	0	0
4933432I09Rik	0	0	0	0	0	0	0	0	0	0	0	0	0
4933432K03Rik	0	0	0	0	0	0	0	0	0	0	0	0	0
4933433C11Rik	0	0	0	0	1	0	0	0	1	0	0	0	0
4933433F19Rik	0	0	0	0	0	0	0	0	0	0	0	0	0
4933433G08Rik	0	0	0	0	0	0	0	0	0	0	0	0	0
4933433G15Rik	1	1	1	6	1	5	1	5	3	2	2	1	3
4933433G19Rik	7	3	5	0	2	0	3	1	6	4	1	0	0
4933433H22Rik	15	13	6	32	25	30	18	18	15	72	45	58	35
4933434E20Rik	1315	1429	1876	2234	2089	2208	1286	1871	1621	1544	2034	2005	2020
4933436E23Rik	1	0	0	0	0	0	0	0	1	1	0	0	0
4933436H12Rik	0	0	0	0	0	0	0	0	0	0	0	0	0
4933436I01Rik	0	0	0	0	0	0	0	0	0	0	0	0	0
4933438B17Rik	0	0	0	0	0	0	0	0	0	0	0	0	0
4933438K21Rik	0	0	0	1	0	0	3	0	1	0	0	0	1
4933439C10Rik	17	26	40	18	10	12	23	18	53	20	13	15	5
4933439K11Rik	3	6	3	1	0	0	0	1	2	4	0	0	0
4933440J02Rik	0	0	0	0	0	0	1	0	0	2	0	0	0
4933440M02Rik	0	0	0	0	0	0	0	0	0	0	0	0	0
5031410I06Rik	0	0	0	0	1	0	0	0	0	0	1	0	0
5031414D18Rik	16	9	16	6	4	3	13	20	21	24	2	4	3
5031425E22Rik	80	51	42	24	20	18	51	91	73	47	12	19	15
5031425F14Rik	5	2	3	0	1	0	2	9	1	6	0	0	0
5031426D15Rik	4	3	2	7	1	3	12	4	6	4	2	2	3
5031434C07Rik	0	0	0	0	0	0	4	1	0	4	0	0	0
5031434O11Rik	4	1	1	0	0	0	3	0	1	0	0	0	0
5031439G07Rik	102	85	69	144	185	178	97	89	61	107	163	183	124
5033403F01Rik	5	0	0	3	2	0	0	3	2	2	2	1	0
5033403H07Rik	0	0	0	0	0	0	0	0	0	0	0	0	0
5033404E19Rik	0	0	0	1	0	0	0	0	1	0	0	0	0
5033406O09Rik	75	66	92	151	150	176	66	84	39	127	124	133	119
5033428I22Rik	0	0	0	0	0	0	17	1	0	0	0	0	0
5330411J11Rik	0	0	0	1	0	0	0	0	0	0	0	0	0
5330413P13Rik	0	0	0	0	1	0	0	0	1	0	0	0	0
5330417C22Rik	0	6	0	0	0	1	1	2	4	1	0	0	2
5330426P16Rik	136	140	145	203	260	240	174	206	195	193	131	163	126
5330434G04Rik	0	0	0	0	0	0	1	0	0	0	0	0	0
5330439B14Rik	0	0	0	0	0	0	0	0	0	0	0	0	0
5430401F13Rik	1	0	0	0	0	0	0	0	1	0	0	0	0
5430402E10Rik	0	0	0	0	0	0	0	0	0	0	0	0	0
5430402O13Rik	5	1	2	2	3	2	2	7	2	5	0	2	3
5430403N17Rik	1	3	1	8	3	2	3	1	0	2	4	2	4
5430405H02Rik	67	42	71	21	31	27	45	86	84	55	14	13	18
5430416N02Rik	98	178	138	114	112	117	126	179	228	141	92	108	69
5430416O09Rik	4	6	10	2	0	0	13	21	1	5	0	0	0
5430419D17Rik	0	0	0	1	0	1	0	0	1	0	0	0	0
5430421F17Rik	5	3	1	16	12	17	2	32	0	28	9	12	13
5430421N21Rik	4	2	2	0	0	0	1	3	1	2	0	0	0
5430425K12Rik	6	7	14	35	30	40	14	10	17	7	30	19	31
5430427M07Rik	1	2	3	0	0	0	3	0	5	2	0	0	0
5430427O19Rik	64	35	64	0	1	0	40	63	40	75	0	0	0
5430428K19Rik	1	1	1	0	0	0	0	1	1	2	1	0	0
5430431A17Rik	17	28	47	3	1	2	24	73	35	32	1	3	2
5430434I15Rik	8	0	1	1	0	0	0	2	0	1	0	0	0
5430437J10Rik	3	0	3	0	0	0	5	2	6	3	1	0	0
5430440P10Rik	0	0	0	0	0	0	0	0	0	0	0	0	0
5530400C23Rik	0	0	0	0	0	0	0	0	0	0	0	0	0
5530401A14Rik	0	0	0	0	0	0	0	0	0	0	0	0	0
5530601H04Rik	63	71	83	66	62	62	74	81	41	91	81	56	63
5730403I07Rik	0	1	0	0	0	0	0	0	0	0	0	0	0
5730405O15Rik	11	6	15	7	4	3	6	19	7	19	4	0	6
5730408K05Rik	20	20	19	266	320	251	21	47	39	34	187	197	152
5730409E04Rik	98	56	50	19	36	38	60	67	34	38	8	22	9
5730412P04Rik	0	0	0	0	0	0	0	0	0	0	0	0	0
5730416F02Rik	1	0	0	0	0	0	0	0	0	0	0	0	0
5730420D15Rik	0	3	1	0	0	0	2	0	0	0	0	0	0
5730422E09Rik	5	2	3	4	3	4	2	3	4	3	2	4	1
5730435O14Rik	1	0	1	0	0	1	0	1	2	0	0	0	0
5730455P16Rik	213	286	250	389	392	404	197	239	241	200	292	318	211
5730457N03Rik	0	0	0	0	0	0	0	0	0	0	0	0	0
5730460C07Rik	0	0	0	0	0	0	1	0	0	0	0	0	0
5730480H06Rik	12	10	10	2	2	2	9	8	11	14	1	2	1
5730488B01Rik	0	0	0	0	0	0	0	0	0	0	0	0	0
5730507C01Rik	1	1	0	1	4	6	2	0	4	4	6	6	0
5730508B09Rik	20	24	31	36	35	33	5	20	16	27	26	41	30
5730522E02Rik	2	0	0	0	0	0	0	0	2	0	0	0	0
5730559C18Rik	121	144	50	31	21	25	143	116	87	281	25	39	21
5830411N06Rik	4	1	2	0	0	0	0	0	4	0	0	0	0
5830415F09Rik	39	42	55	57	60	65	22	30	54	42	50	70	58
5830416I19Rik	4	1	2	0	6	1	6	3	9	0	3	0	0
5830416P10Rik	27	43	22	186	168	159	71	37	27	62	232	255	213
5830417I10Rik	7	8	11	6	7	6	8	9	6	8	9	7	6
5830418P13Rik	0	0	0	0	0	0	0	0	1	0	0	1	0
5830428M24Rik	24	12	30	22	21	24	12	8	28	24	37	45	29
5830432E09Rik	76	46	75	18	12	12	31	36	74	64	10	12	8
5830444B04Rik	66	52	46	82	86	105	37	69	96	55	63	58	46
5830454E08Rik	1	3	6	5	7	5	11	7	6	1	6	3	4
5830473C10Rik	12	9	12	18	18	14	7	16	9	21	6	14	7
5930403L14Rik	1	1	0	0	0	0	0	0	0	0	0	0	0
5930412G12Rik	0	2	2	0	0	0	2	0	0	3	0	0	0
5930430L01Rik	91	86	100	48	69	56	88	108	86	135	42	52	29
5930438M14Rik	0	0	0	0	0	0	0	0	1	0	0	0	0
6030407O03Rik	0	0	0	0	0	0	0	0	0	0	0	0	0
6030408B16Rik	8	10	25	1	0	0	9	19	5	2	0	0	1
6030419C18Rik	0	0	0	0	0	0	2	0	0	1	0	0	0
6030440G07Rik	1	0	1	0	0	0	0	0	0	1	0	0	1
6030443J06Rik	14	3	8	3	1	2	7	7	10	10	1	4	1
6030458C11Rik	506	475	548	125	174	144	390	598	653	439	141	147	114
6030466F02Rik	0	0	0	0	0	0	0	0	0	0	0	0	0
6030468B19Rik	0	2	1	0	0	0	1	0	1	0	0	0	0
6030469F06Rik	0	0	0	0	0	0	0	0	1	0	0	0	0
6030471H07Rik	0	0	0	0	0	0	0	0	0	1	0	0	0
6030498E09Rik	0	0	0	0	0	0	3	0	0	0	0	0	0
6230400D17Rik	5	11	11	1	2	3	11	8	15	17	4	1	1
6330403A02Rik	1	0	0	0	0	0	0	0	0	0	0	0	0
6330403K07Rik	0	0	0	0	0	0	1	1	1	1	0	1	0
6330407A03Rik	77	39	61	1	1	1	43	48	51	51	1	0	0
6330408A02Rik	26	49	51	68	65	68	33	47	64	51	51	53	30
6330409D20Rik	1	1	0	0	0	0	2	2	1	4	0	0	0
6330410L21Rik	0	0	0	0	0	0	0	0	1	0	0	0	0
6330415B21Rik	0	0	0	0	0	0	0	0	1	0	0	0	0
6330415G19Rik	10	4	6	4	4	2	6	17	6	4	2	2	2
6330416G13Rik	116	102	118	16	22	32	139	132	91	201	22	30	22
6330418K02Rik	13	7	9	9	11	4	10	11	13	8	5	11	9
6330549D23Rik	40	28	39	5	9	8	25	41	26	24	3	2	3
6430411K18Rik	0	0	0	0	0	0	0	0	0	0	0	0	0
6430503K07Rik	0	0	0	0	0	0	0	0	0	0	0	0	0
6430531B16Rik	7	11	4	1	3	1	14	12	20	25	4	14	3
6430548M08Rik	34	43	41	22	18	21	53	32	26	43	16	25	7
6430550D23Rik	7	5	7	4	5	4	3	5	5	5	1	1	0
6430562O15Rik	7	10	7	1	1	2	7	8	5	9	0	2	0
6430571L13Rik	7	3	3	8	3	8	2	4	14	3	1	5	3
6430573F11Rik	0	0	0	0	0	0	1	1	0	3	0	1	1
6430584L05Rik	1	1	1	0	0	0	4	0	0	0	0	0	0
6430706D22Rik	0	0	0	0	0	0	0	0	0	0	0	0	0
6430710C18Rik	2	0	0	0	0	0	0	3	0	0	0	0	0
6530402F18Rik	14	22	9	11	16	22	17	16	26	12	7	22	8
6530403H02Rik	0	0	0	2	3	2	0	0	0	0	0	2	1
6530411M01Rik	0	0	0	0	0	0	0	0	0	0	0	0	0
6720468P15Rik	0	1	1	0	0	0	4	1	1	1	0	0	0
6720483E21Rik	0	0	0	0	0	0	0	2	0	2	0	0	0
6720489N17Rik	43	46	52	139	106	140	35	47	43	58	98	114	99
6820408C15Rik	0	0	0	2	1	0	2	2	1	0	0	1	0
6820431F20Rik	74	59	68	1113	1346	1305	37	39	53	35	1188	1237	889
7420426K07Rik	0	0	0	0	0	0	0	0	0	0	0	0	0
7420461P10Rik	0	0	0	0	0	0	0	0	0	0	0	0	0
7420700N18Rik	0	0	0	0	0	0	1	1	1	0	0	0	0
7420701I03Rik	0	0	0	0	0	0	0	0	0	0	0	0	0
7530416G11Rik	0	0	0	0	0	0	1	0	0	0	0	0	0
7630403G23Rik	0	0	0	0	0	0	0	0	0	0	0	0	0
8030411F24Rik	0	0	0	0	0	0	0	0	0	0	0	1	2
8030423F21Rik	0	0	0	1	0	2	3	2	0	1	0	0	0
8030423J24Rik	0	0	0	0	0	0	0	0	0	0	0	0	0
8030442B05Rik	0	0	1	1	0	0	0	1	0	2	0	1	0
8030443G20Rik	0	0	0	0	0	0	0	0	0	0	0	0	0
8030451O07Rik	0	0	0	0	0	0	0	0	0	0	0	0	0
8030455M16Rik	1	0	0	0	0	0	0	0	0	0	0	0	0
8030462N17Rik	31	35	29	31	30	31	27	23	22	42	36	35	26
8430408G22Rik	271	374	171	0	3	2	853	860	81	256	1	0	2
8430419L09Rik	270	249	215	201	253	276	139	184	160	236	182	197	98
8430422H06Rik	0	0	0	0	0	0	0	0	0	0	0	0	0
8430423G03Rik	12	5	9	39	34	29	10	8	16	14	19	24	30
8430426J06Rik	0	0	2	0	1	0	1	1	0	0	1	0	0
8430429K09Rik	33	39	57	64	76	69	39	26	45	42	56	48	41
8430430B14Rik	1	0	0	0	0	0	2	0	0	1	0	0	1
8430431K14Rik	0	0	0	0	0	0	1	1	0	2	0	0	0
8430436N08Rik	1	0	0	0	0	0	0	0	1	0	0	0	0
8430437L04Rik	0	0	0	0	0	0	0	0	0	0	0	0	0
9030025P20Rik	42	37	46	74	79	83	38	48	49	44	71	92	82
9030204H09Rik	0	0	1	0	0	0	0	1	0	0	0	0	0
9030404E10Rik	0	0	0	0	1	1	2	0	0	0	1	0	0
9030612E09Rik	0	0	0	1	1	1	1	1	0	0	0	0	0
9030617O03Rik	332	205	268	1290	1228	1400	151	220	363	336	952	965	771
9030619P08Rik	0	2	0	0	0	0	0	0	0	0	0	0	0
9030624G23Rik	1	2	0	3	0	0	0	0	2	0	4	2	4
9030624J02Rik	614	557	663	1242	1309	1365	525	690	629	679	1090	1264	740
9030625G05Rik	0	0	0	0	0	0	0	0	0	1	0	0	0
9130008F23Rik	23	29	62	46	27	28	38	28	27	82	39	52	48
9130011E15Rik	80	75	98	97	140	126	105	107	91	125	87	120	77
9130015A21Rik	1	0	0	0	0	0	1	0	0	0	0	0	0
9130015L21Rik	0	0	0	0	0	0	0	0	0	0	0	0	0
9130019O22Rik	33	29	30	35	55	56	20	44	56	33	31	40	33
9130019P16Rik	2	1	0	0	0	0	1	3	0	0	0	0	0
9130023H24Rik	39	56	52	34	33	31	41	36	51	48	25	27	10
9130024F11Rik	14	9	19	3	3	3	4	7	15	10	2	5	3
9130204L05Rik	0	0	0	0	0	0	0	0	0	0	0	0	0
9130209A04Rik	0	0	0	0	0	0	1	0	0	0	0	0	0
9130221F21Rik	0	0	0	0	0	0	0	0	0	0	0	0	0
9130221H12Rik	12	12	8	6	9	15	14	14	13	11	6	10	0
9130227L01Rik	0	0	1	0	0	0	0	0	0	0	0	0	0
9130230L23Rik	1	2	2	1	1	1	4	2	4	4	0	0	1
9130401M01Rik	865	664	889	526	623	648	585	781	1088	503	404	503	439
9130409I23Rik	2	0	0	1	0	0	1	0	0	0	0	0	0
9130409J20Rik	0	0	0	0	0	0	0	0	0	0	0	0	1
9230009I02Rik	0	0	0	0	0	0	0	0	0	0	0	0	0
9230102K24Rik	0	2	3	0	0	0	2	0	1	6	0	0	0
9230102O04Rik	31	41	33	58	39	56	32	24	40	25	33	36	37
9230104L09Rik	1	0	0	94	73	70	0	2	0	1	87	71	77
9230105E05Rik	38	25	37	0	2	0	21	29	57	40	0	0	0
9230110C19Rik	73	38	83	105	121	117	37	67	66	72	83	73	64
9230110F15Rik	1	0	0	0	0	0	0	1	3	1	0	0	0
9230112D13Rik	1	0	0	0	0	0	2	0	0	0	0	0	0
9230112J17Rik	0	0	1	1	1	0	0	1	1	0	1	0	1
9230114K14Rik	29	16	19	7	15	15	14	12	7	24	13	12	13
9230116L04Rik	8	5	5	3	3	3	15	8	16	10	3	3	2
9230116N13Rik	3	4	4	5	10	7	4	6	9	8	5	5	12
9230117E06Rik	0	0	0	0	0	0	0	0	0	0	0	1	0
9330020H09Rik	28	22	31	16	17	26	28	40	21	23	22	24	19
9330102E08Rik	2	1	0	0	1	0	0	1	2	2	1	2	0
9330111N05Rik	2	0	0	1	0	0	1	0	1	1	0	0	0
9330117O12Rik	0	0	0	0	0	0	1	1	0	0	0	0	0
9330133O14Rik	65	40	92	22	22	25	65	79	54	87	20	14	15
9330136K24Rik	5	3	10	4	7	3	3	14	9	3	10	4	3
9330151L19Rik	10	12	12	3	2	2	11	11	13	9	4	2	2
9330158H04Rik	0	0	0	0	0	0	1	0	0	1	0	0	0
9330159F19Rik	0	0	1	0	0	0	8	0	3	2	0	0	0
9330159M07Rik	31	15	21	9	16	12	14	15	15	23	12	10	8
9330162012Rik	1	1	0	0	0	1	0	0	1	0	1	0	0
9330162B11Rik	0	0	0	0	0	0	0	0	0	0	0	0	0
9330175E14Rik	65	59	40	1	1	3	39	47	77	212	0	2	0
9330175M20Rik	0	0	0	0	0	0	0	0	1	0	0	0	0
9330178D15Rik	0	0	0	0	0	0	2	2	2	0	0	0	0
9330179D12Rik	12	2	10	2	2	1	12	9	4	9	1	2	0
9330182L06Rik	5	0	0	1	1	2	8	2	6	3	2	3	2
9330182O14Rik	0	0	0	0	0	0	0	0	0	0	0	0	0
9330188P03Rik	117	94	107	161	155	169	50	78	125	61	138	136	125
9330199G10Rik	0	0	0	0	0	0	2	0	1	0	0	0	0
9430007A20Rik	0	0	0	0	0	0	0	0	0	0	0	0	0
9430014N10Rik	0	0	0	0	0	0	0	0	0	0	0	0	0
9430015G10Rik	120	141	176	231	262	280	105	109	173	195	225	211	204
9430016H08Rik	151	154	119	219	210	236	148	130	157	171	222	240	229
9430018G01Rik	62	30	38	53	50	44	37	52	35	42	46	43	30
9430019J16Rik	0	0	0	0	0	0	0	0	0	0	0	0	0
9430020K01Rik	265	277	231	149	190	161	161	271	232	405	147	161	75
9430021M05Rik	0	0	0	0	0	0	0	0	0	0	0	0	0
9430037G07Rik	10	4	1	10	14	19	2	3	7	4	7	23	14
9430038I01Rik	40	21	32	20	33	20	30	39	36	22	24	18	22
9430041J12Rik	0	0	1	1	0	0	1	0	2	0	0	0	0
9430060I03Rik	13	7	5	13	9	5	7	10	2	10	3	9	0
9430065F17Rik	1	2	3	1	2	0	2	2	2	4	0	1	0
9430069I07Rik	1	1	1	0	0	0	1	2	0	1	0	0	0
9430076C15Rik	11	10	14	0	0	0	10	12	11	27	0	0	0
9430078K24Rik	0	2	1	0	1	1	2	1	2	0	0	0	0
9430083A17Rik	12	7	10	5	6	9	9	5	2	9	5	11	5
9430091E24Rik	12	13	14	17	16	24	18	14	22	18	6	15	10
9530002B09Rik	0	0	0	0	0	0	0	0	0	0	0	0	0
9530003J23Rik	0	0	0	0	0	0	0	0	0	0	0	0	0
9530014B07Rik	0	0	1	0	0	0	1	0	1	0	0	0	0
9530020I12Rik	0	0	0	0	0	0	0	0	0	0	0	0	0
9530026F06Rik	0	0	0	0	0	1	0	0	1	0	0	0	0
9530026P05Rik	5	8	12	5	4	2	12	11	11	9	2	0	3
9530027J09Rik	12	8	9	0	0	1	4	6	5	6	0	0	0
9530036O11Rik	0	0	0	0	0	0	0	0	0	0	0	0	0
9530051G07Rik	0	0	0	0	0	0	2	0	0	0	0	0	0
9530052E02Rik	0	0	0	0	0	0	0	0	0	0	0	0	0
9530053A07Rik	7	6	4	22	29	24	4	1	1	4	8	14	10
9530059O14Rik	5	11	2	0	0	0	5	5	1	8	0	0	0
9530062K07Rik	8	12	9	5	8	3	3	10	2	4	6	2	1
9530068E07Rik	1725	1601	1345	1177	1217	1271	1624	1792	1374	1475	733	905	828
9530077C05Rik	46	46	54	107	74	80	23	40	72	35	45	43	50
9530080O11Rik	4	0	2	0	0	0	1	0	2	0	2	0	2
9530082P21Rik	242	295	253	171	226	236	273	302	376	417	180	207	92
9530091C08Rik	6	5	5	1	4	5	37	2	2	28	3	0	0
9630001P10Rik	0	0	0	0	0	0	0	0	0	1	0	0	0
9630013A20Rik	0	0	0	0	0	0	1	0	1	1	0	0	0
9630013K17Rik	3	3	1	0	0	0	3	0	1	1	1	0	0
9630028B13Rik	1	0	0	0	1	0	2	0	0	0	0	0	0
9630028H03Rik	0	0	0	0	0	0	0	0	0	0	0	0	0
9630028I04Rik	15	4	10	1	2	0	15	4	3	5	3	3	1
9830107B12Rik	5	5	2	0	0	0	12	4	4	9	0	0	0
9830132P13Rik	0	1	0	0	0	0	1	0	0	0	0	1	0
9830147E19Rik	9	6	6	1	2	1	14	9	4	11	2	2	2
9830166K06Rik	0	0	0	0	0	0	1	0	0	0	0	0	0
9930012K11Rik	101	104	132	207	221	243	72	95	97	51	172	212	175
9930014A18Rik	25	8	25	2	13	12	19	9	15	13	11	13	6
9930021J03Rik	100	81	119	62	88	60	102	105	106	114	47	80	45
9930104L06Rik	81	98	99	63	88	77	87	116	112	115	79	85	55
9930111H07Rik	1	0	1	0	0	0	2	0	1	0	0	0	0
9930111J21Rik1	20	51	49	5	3	2	27	32	20	78	26	34	25
9930111J21Rik2	4	18	7	0	0	1	3	6	4	11	1	0	1
a	217	231	179	152	156	158	292	240	210	322	132	173	94
A130010J15Rik	101	102	113	68	93	74	75	82	93	96	67	83	62
A130077B15Rik	4	2	8	19	19	15	1	5	1	7	16	20	9
A1bg	2	0	0	0	0	0	0	0	0	0	0	0	0
A1cf	1	0	0	0	0	0	0	0	0	0	0	0	0
A230001M10Rik	8	1	2	1	0	1	2	2	1	0	0	0	0
A230009B12Rik	0	0	0	0	0	0	1	0	0	0	1	0	1
A230020J21Rik	3	0	2	5	2	0	2	4	0	1	1	3	4
A230028O05Rik	4	4	7	12	21	13	3	6	5	3	3	6	1
A230046K03Rik	614	607	680	2984	3322	3062	406	653	733	595	2987	2920	2097
A230050P20Rik	126	102	123	18	16	12	56	63	174	99	11	13	9
A230056J06Rik	0	1	0	0	0	0	1	0	0	0	0	0	0
A230056P14Rik	37	21	36	22	32	31	12	35	40	15	22	24	17
A230057D06Rik	0	0	0	0	0	0	0	0	0	0	0	0	0
A230065H16Rik	0	0	0	0	2	2	1	0	0	0	1	0	0
A230070E04Rik	0	0	0	0	0	0	0	0	0	0	0	0	0
A230072C01Rik	19	16	20	15	21	15	16	31	15	25	15	10	12
A230072E10Rik	1	1	0	0	1	0	3	2	0	2	0	0	0
A230077H06Rik	0	0	0	0	0	0	0	0	0	0	0	0	0
A230103J11Rik	9	8	10	0	2	0	12	9	11	11	0	1	0
A230108P19Rik	0	2	0	0	0	0	3	1	3	0	1	0	0
A2m	17	18	10	0	0	0	128	15	5	42	0	0	0
A330009N23Rik	14	9	6	19	13	20	9	13	12	9	6	4	9
A330015K06Rik	1	0	3	1	1	0	0	0	1	3	2	2	0
A330023F24Rik	14	8	17	3	4	1	11	19	12	8	0	0	1
A330032B11Rik	0	1	2	1	1	4	1	0	3	0	0	0	0
A330033J07Rik	0	0	0	0	0	0	0	0	1	0	0	0	0
A330035P11Rik	11	6	3	11	16	11	5	13	2	21	17	19	11
A330040F15Rik	2	2	3	0	0	0	0	1	0	4	0	2	0
A330041J22Rik	1	0	1	0	0	0	0	0	0	0	0	0	0
A330048O09Rik	0	0	0	0	0	0	0	0	0	0	0	0	1
A330049N07Rik	0	0	0	0	0	0	0	1	0	0	0	0	0
A330050F15Rik	0	0	0	0	0	0	0	0	0	0	0	0	0
A330069E16Rik	25	46	70	24	29	34	38	55	33	29	28	25	20
A330070K13Rik	0	0	0	0	0	0	3	0	0	0	0	0	0
A330074K22Rik	6	14	7	10	12	10	9	3	4	8	9	10	4
A330076C08Rik	0	0	0	0	0	0	0	1	0	0	0	0	0
A330076H08Rik	0	0	0	0	0	0	0	0	0	0	0	0	0
A330093E20Rik	0	0	0	0	0	0	1	0	0	0	0	0	0
A330102I10Rik	5	3	1	1	1	0	3	4	1	3	0	1	0
A3galt2	4	1	1	0	0	0	0	3	2	3	0	0	0
A430005L14Rik	614	505	610	1285	1237	1381	386	481	652	634	1284	1324	1418
A430033K04Rik	77	61	67	110	85	90	31	66	63	64	82	82	69
A430035B10Rik	9	5	7	0	0	2	5	2	1	1	0	2	1
A430046D13Rik	21	14	16	21	19	27	13	15	17	14	15	25	7
A430078G23Rik	2	3	1	177	211	214	2	3	2	2	173	182	132
A430078I02Rik	2	1	2	0	2	1	1	10	2	3	0	2	2
A430085M09Rik	1	0	0	0	0	0	0	0	0	0	0	0	0
A430088P11Rik	2	0	1	1	3	4	3	1	0	9	0	3	1
A430089I19Rik	0	0	0	1	2	3	0	1	0	0	1	2	2
A430090L17Rik	28	25	17	0	2	0	22	37	17	15	1	0	0
A430093F15Rik	4	4	1	10	11	12	2	3	5	9	23	30	17
A430105I19Rik	102	166	103	98	114	100	114	96	90	102	55	55	38
A4galt	61	68	38	0	0	0	65	49	22	135	0	0	0
A4gnt	0	0	0	0	0	0	0	0	0	0	0	0	0
A530006G24Rik	0	0	0	0	0	0	1	0	0	0	0	0	0
A530013C23Rik	5	5	5	8	10	10	7	6	13	7	1	2	5
A530016L24Rik	0	3	0	11	6	7	1	0	0	0	2	7	5
A530032D15Rik	32	27	10	0	0	2	26	23	21	47	0	1	0
A530046M15Rik	1	3	0	0	0	1	2	1	3	10	1	3	0
A530050N04Rik	0	0	0	0	0	0	0	0	0	0	0	0	0
A530053G22Rik	0	0	0	0	0	0	0	0	0	0	0	0	0
A530058N18Rik	0	0	0	0	0	0	0	0	0	0	0	0	0
A530064D06Rik	43	34	32	0	0	0	31	33	20	47	0	0	0
A530065N20Rik	5	1	3	0	0	0	2	3	0	5	0	0	1
A530072M11Rik	12	3	13	3	5	9	12	8	12	6	4	7	2
A530088E08Rik	5	3	8	0	0	0	1	9	3	9	0	0	0
A530099J19Rik	6	6	5	0	0	0	1	0	0	5	0	0	0
A630001G21Rik	76	48	65	28	27	48	52	75	53	78	33	40	35
A630010A05Rik	0	0	0	0	0	0	0	0	1	0	0	0	0
A630012P03Rik	0	0	0	0	0	0	0	1	1	0	0	0	0
A630019I02Rik	0	0	0	0	0	0	0	0	0	0	0	0	0
A630020A06	0	0	1	0	0	0	5	0	3	0	0	0	0
A630023A22Rik	0	2	1	0	0	1	5	0	0	20	1	1	1
A630023P12Rik	0	0	0	0	0	0	1	2	1	1	0	0	0
A630033H20Rik	17	22	28	1	0	2	23	20	16	50	3	1	0
A630066F11Rik	18	7	10	18	19	20	10	15	18	18	17	20	15
A630072M18Rik	24	27	49	12	12	8	22	45	30	41	12	11	9
A630073D07Rik	0	0	0	0	0	0	0	0	0	0	0	0	0
A630075F10Rik	0	0	0	0	0	0	1	0	1	0	0	0	0
A630076J17Rik	1	0	0	0	0	0	0	0	0	0	0	0	0
A630077J23Rik	0	0	2	0	0	0	0	0	1	0	0	0	0
A630089N07Rik	56	66	151	50	67	52	37	75	71	60	46	35	22
A630095E13Rik	1	0	0	15	14	16	0	2	0	85	49	56	53
A630095N17Rik	1	0	1	0	0	0	0	0	0	3	0	0	0
A730004F24Rik	0	0	0	0	0	0	0	0	1	0	0	0	1
A730006G06Rik	1	0	0	0	0	0	0	0	3	0	0	0	0
A730008H23Rik	15	25	30	11	11	8	20	29	48	36	8	11	7
A730017C20Rik	0	0	1	0	0	0	8	0	2	0	0	0	0
A730017L22Rik	1	0	5	2	5	4	4	6	6	2	0	0	0
A730018C14Rik	1	0	0	0	0	0	0	0	0	0	0	0	0
A730020E08Rik	0	2	1	0	0	0	1	1	0	1	0	0	0
A730020M07Rik	0	0	0	0	0	1	1	0	0	0	0	0	0
A730036I17Rik	1	0	0	0	0	0	0	0	0	0	0	1	0
A730043L09Rik	0	0	0	1	1	0	0	0	3	0	0	0	0
A730046J19Rik	0	1	0	0	0	0	0	0	1	0	0	0	0
A730056A06Rik	7	0	0	0	0	0	0	0	0	1	0	0	0
A730082K24Rik	1	0	0	0	0	0	0	0	0	0	0	0	0
A730085K08Rik	2	1	3	0	0	0	1	0	2	1	0	0	0
A730090H04Rik	4	3	4	3	7	8	14	5	30	17	5	8	13
A730090N16Rik	6	2	14	0	2	2	5	7	5	7	4	1	6
A830009L08Rik	0	0	0	0	1	0	0	1	2	0	0	0	0
A830010M20Rik	22	20	13	17	13	20	17	9	13	27	19	27	10
A830011K09Rik	0	0	0	0	0	0	1	2	2	0	0	0	0
A830018L16Rik	1	0	1	0	0	0	0	2	3	0	0	0	0
A830019L24Rik	0	0	0	0	0	0	0	0	0	0	0	0	0
A830052D11Rik	1	0	2	0	0	2	1	0	0	2	0	2	1
A830080D01Rik	155	147	154	216	208	224	137	171	121	157	171	167	162
A830082K12Rik	39	22	50	46	59	57	11	44	25	29	42	45	30
A830082N09Rik	7	14	14	1	1	5	5	15	24	10	4	5	5
A930001A20Rik	0	1	0	0	0	0	0	0	0	0	0	0	0
A930001C03Rik	7	2	5	0	1	2	3	5	5	2	0	0	1
A930002C04Rik	0	0	0	0	0	0	0	0	1	1	0	0	0
A930003A15Rik	1	0	0	0	0	0	0	0	1	0	0	0	0
A930003O13Rik	0	0	0	0	1	0	0	0	0	0	0	0	0
A930004D18Rik	17	20	20	26	25	28	17	16	19	23	23	28	9
A930005H10Rik	63	32	40	88	104	104	51	66	32	40	61	89	65
A930006I01Rik	0	0	0	0	0	0	2	0	0	0	0	0	0
A930006K02Rik	6	5	5	4	11	7	4	6	4	6	5	4	4
A930007I19Rik	7	6	7	2	1	4	3	3	6	2	1	1	0
A930009A15Rik	0	0	0	0	0	0	0	0	0	0	0	0	0
A930011G23Rik	0	0	0	0	0	0	1	0	0	0	0	0	0
A930012L18Rik	0	2	0	0	0	0	1	0	0	2	0	0	0
A930013F10Rik	39	41	34	1	5	1	47	32	47	45	2	2	3
A930015D03Rik	54	39	49	30	39	48	35	57	99	79	35	45	34
A930016O22Rik	3	0	0	0	0	1	1	0	0	0	1	0	0
A930017M01Rik	0	0	0	0	0	0	0	0	0	0	0	0	1
A930018P22Rik	0	0	0	0	0	0	0	0	0	0	0	0	0
A930019D19Rik	1	0	3	0	0	0	3	3	4	1	1	0	1
A930024E05Rik	4	9	5	10	9	2	3	5	4	3	4	3	1
A930031H19Rik	1	0	0	0	0	0	0	0	0	0	0	0	0
A930041C12Rik	5	5	4	0	0	0	2	6	2	2	1	3	0
AA387883	0	0	0	0	0	0	0	0	0	0	0	0	0
AA388235	0	0	1	0	0	0	0	0	1	1	0	0	0
AA413626	7	4	6	0	0	0	2	5	10	6	1	1	1
AA414768	9	13	9	0	0	0	22	12	7	34	0	0	0
AA415398	15	8	4	1	0	1	11	4	6	11	0	3	0
AA465934	9	18	18	10	2	3	6	9	5	15	1	3	4
AA467197	45	171	28	75	67	63	170	95	108	532	169	161	141
AA474331	7	2	6	1	2	4	3	4	6	2	7	1	3
AA536875	0	0	0	0	0	0	0	0	0	0	0	0	0
AA543186	13	15	9	5	6	5	8	19	6	13	2	6	0
AA543401	1	0	0	0	0	0	2	0	0	0	0	0	0
AA545190	0	0	0	0	0	0	0	0	0	0	0	0	0
AA619741	0	0	0	0	0	0	0	0	0	0	0	0	0
AA792892	0	0	0	0	0	0	0	0	0	0	0	2	0
AA986860	18	11	12	5	11	8	14	12	8	14	8	7	7
Aaas	238	441	298	911	1012	1034	281	319	364	512	969	1125	817
Aacs	550	408	359	1370	1501	1514	381	513	651	982	1845	2395	1422
Aadac	1	0	0	0	0	0	0	0	0	0	0	0	0
Aadacl2	0	0	0	0	0	0	0	0	0	0	0	0	0
Aadacl3	0	0	0	0	0	0	0	0	0	0	0	0	1
Aadat	0	0	0	0	0	0	0	0	1	0	0	0	0
Aaed1	113	121	133	146	191	185	121	171	115	102	187	181	113
Aagab	358	333	363	626	653	684	271	318	386	410	609	680	614
Aak1	321	199	199	141	196	174	241	263	186	362	152	228	116
Aamdc	98	78	85	117	102	128	68	86	69	69	94	102	71
Aamp	1807	1542	1700	3831	4194	4468	1721	2143	1988	1977	2931	3293	2447
Aanat	0	1	0	0	0	0	0	0	0	1	0	0	0
Aar2	449	468	376	779	848	926	351	423	540	409	647	780	563
Aard	0	0	0	0	0	0	0	0	0	0	0	0	0
Aars	479	945	879	855	1116	1124	652	674	1269	1132	794	950	644
Aars2	100	118	137	26	29	30	120	131	150	92	25	24	15
Aarsd1	383	488	359	433	480	485	410	389	529	464	423	490	373
Aasdh	109	84	103	124	135	127	68	84	115	87	122	142	101
Aasdhppt	503	466	557	649	650	614	317	464	561	416	584	655	620
Aass	1	4	0	0	0	0	6	2	1	0	0	0	0
Aatf	439	473	412	267	310	317	364	407	474	327	245	245	193
Aatk	34	29	24	11	20	24	20	27	48	10	10	16	3
AB124611	214	134	163	7	2	0	150	212	141	229	2	1	0
Abat	2	2	1	0	2	0	73	6	3	10	1	0	1
Abca1	276	265	257	4	1	2	320	290	151	337	0	0	0
Abca12	1	0	0	1	1	1	4	1	3	1	0	0	0
Abca13	4	2	0	0	0	0	8	5	4	5	1	0	0
Abca14	2	0	1	0	1	0	4	2	2	2	0	0	0
Abca15	0	0	0	0	1	0	2	0	0	0	1	1	0
Abca16	1	0	0	0	0	0	2	2	3	0	0	0	0
Abca17	1	0	1	0	0	0	2	0	3	1	0	0	0
Abca2	121	83	79	101	153	133	92	86	86	115	93	133	55
Abca3	413	306	316	471	485	515	308	398	381	425	509	635	334
Abca4	3	12	1	1	3	1	6	8	7	3	6	5	6
Abca5	12	12	8	0	0	0	31	6	6	21	1	0	0
Abca6	3	1	2	0	1	0	6	5	3	1	0	0	1
Abca7	136	123	141	61	91	83	112	202	198	242	51	62	53
Abca8a	5	0	9	2	1	0	2	5	1	6	0	1	0
Abca8b	6	1	1	0	0	0	7	0	1	1	0	0	0
Abca9	95	48	125	0	0	0	29	87	23	62	0	0	1
Abcb10	61	59	74	38	62	63	42	50	35	69	68	97	54
Abcb11	3	2	1	2	0	1	1	0	3	1	0	1	3
Abcb1a	44	101	27	62	63	64	193	125	28	126	96	100	68
Abcb1b	417	388	406	1123	1169	1247	738	517	617	598	1039	1183	861
Abcb4	3	2	3	0	3	1	10	4	7	6	0	0	0
Abcb5	1	0	0	0	0	0	2	1	5	0	0	1	1
Abcb6	62	95	76	74	86	109	67	69	94	58	54	76	74
Abcb7	160	193	176	255	252	273	101	111	77	174	343	325	298
Abcb8	380	194	272	819	925	955	270	261	269	379	713	911	549
Abcb9	8	6	15	0	4	2	6	12	10	14	0	2	1
Abcc1	361	481	371	909	1111	978	585	371	470	562	669	801	442
Abcc10	51	44	28	22	32	28	47	53	50	32	13	23	10
Abcc12	0	0	0	0	0	0	0	2	2	0	0	0	0
Abcc2	3	0	1	1	0	1	0	1	1	2	0	1	0
Abcc3	223	115	137	831	837	810	167	328	179	294	433	508	319
Abcc4	73	95	73	98	114	104	109	115	52	95	106	137	68
Abcc5	168	202	222	216	271	222	254	234	137	310	188	238	163
Abcc6	0	0	0	0	0	0	2	0	2	0	0	0	1
Abcc8	1	3	0	0	0	0	1	1	0	0	0	0	0
Abcc9	38	40	31	0	0	1	124	47	13	82	0	0	0
Abcd1	198	150	156	149	173	171	149	233	131	276	135	132	71
Abcd2	37	45	55	0	0	0	29	50	45	40	0	0	0
Abcd3	408	398	490	612	638	642	319	456	382	466	658	739	532
Abcd4	239	212	255	643	684	700	240	333	539	308	540	610	424
Abce1	376	310	454	398	266	421	542	221	255	609	487	620	343
Abcf1	935	1051	1141	1619	1885	1875	961	1143	1285	1214	1633	1918	1177
Abcf2	783	838	837	1078	1386	1337	551	773	1071	1003	1622	1553	1243
Abcf3	481	512	602	1267	1340	1350	436	585	486	555	889	958	800
Abcg1	821	452	513	25	23	22	273	511	499	938	7	8	1
Abcg2	72	203	205	14	14	11	60	82	183	129	40	40	51
Abcg3	77	22	66	0	0	0	11	69	17	17	0	0	0
Abcg4	3	1	4	1	0	2	3	2	3	3	3	2	1
Abcg5	0	1	0	0	0	0	0	0	1	0	0	0	0
Abcg8	2	1	2	0	2	0	2	0	1	0	1	1	0
Abhd1	37	42	37	43	54	54	30	35	52	32	54	42	36
Abhd10	151	111	167	188	229	210	143	112	120	135	176	193	144
Abhd11	624	391	408	440	444	437	403	456	526	456	389	478	385
Abhd11os	1	3	3	3	4	3	12	4	2	15	11	8	5
Abhd12	207	147	148	46	40	43	124	192	120	107	28	40	17
Abhd12b	0	0	1	0	1	0	1	2	0	0	0	0	0
Abhd13	63	64	53	63	84	56	68	61	63	84	70	87	75
Abhd14a	117	87	119	214	228	211	87	130	173	91	177	224	169
Abhd14b	153	105	134	148	154	165	82	142	209	104	141	146	86
Abhd15	27	9	5	1	1	2	6	18	9	20	0	0	2
Abhd16a	641	619	571	323	339	352	577	569	889	858	217	293	223
Abhd16b	0	0	0	1	0	0	0	0	1	0	0	0	0
Abhd17a	52	52	46	58	69	59	73	61	68	54	50	62	51
Abhd17b	70	70	69	78	90	82	92	75	70	103	68	88	69
Abhd17c	66	131	59	44	57	66	112	109	58	41	60	71	42
Abhd2	450	346	317	353	472	448	201	311	252	214	314	371	193
Abhd3	10	9	3	19	19	20	14	5	15	13	17	28	27
Abhd4	550	486	510	672	810	746	597	592	483	585	583	720	451
Abhd5	633	716	522	720	705	784	329	618	307	375	434	452	462
Abhd6	182	227	189	496	465	503	173	164	232	218	475	528	423
Abhd8	164	76	83	48	83	72	65	144	79	59	41	40	37
Abi1	1080	1040	1133	1093	1154	1280	909	975	933	1006	1058	1175	894
Abi2	269	322	320	299	319	341	254	287	256	281	244	279	169
Abi3	324	226	197	44	56	42	265	339	112	426	34	29	27
Abi3bp	33	44	31	1	1	1	135	20	28	140	1	1	0
Abl1	275	234	278	274	398	317	280	288	250	193	198	219	140
Abl2	252	269	195	170	208	188	260	273	290	300	170	226	97
Ablim1	177	254	353	243	310	300	343	432	164	359	336	403	204
Ablim2	3	1	4	1	0	0	1	3	3	3	0	0	1
Ablim3	7	4	5	0	0	1	13	21	2	5	2	0	0
Abo	0	0	0	0	0	0	0	0	0	0	0	0	0
Abr	167	130	128	87	127	111	220	182	138	192	84	122	54
Abra	9	2	0	0	0	0	0	1	1	0	0	0	0
Abracl	586	500	571	874	910	974	652	586	661	1012	1070	1157	885
Abt1	202	227	229	312	355	360	155	182	245	238	246	338	267
Abtb1	181	133	139	215	213	232	163	194	154	208	153	191	121
Abtb2	17	20	12	21	24	23	28	21	17	33	34	37	20
Acaa1a	486	428	399	419	463	553	400	487	359	342	220	282	201
Acaa1b	19	26	24	8	15	23	31	26	33	22	8	14	11
Acaa2	502	544	637	1545	1580	1531	447	556	367	582	1223	1374	1138
Acaca	107	92	113	289	329	266	104	96	131	160	355	465	259
Acacb	27	35	24	56	72	67	21	29	22	37	45	55	30
Acad10	48	23	31	85	79	76	52	46	40	51	67	97	41
Acad11	112	72	90	99	123	126	79	80	77	85	111	139	82
Acad12	19	16	14	50	72	77	19	17	18	27	32	56	37
Acad8	175	139	178	212	224	245	111	164	163	183	262	248	188
Acad9	417	382	554	750	721	792	374	472	410	408	661	751	578
Acadl	1383	1181	984	1538	1442	1538	1318	1362	1070	1603	1221	1326	1209
Acadm	770	689	882	1149	1108	1157	459	844	668	585	1060	1225	1024
Acads	272	235	194	317	337	361	229	235	242	148	222	282	210
Acadsb	723	406	533	692	651	694	361	508	269	425	546	570	515
Acadvl	1141	1129	1075	2302	2207	2483	1213	1480	1379	1078	1639	1833	1381
Acan	0	0	0	1	1	0	1	0	0	0	0	0	0
Acap1	174	721	183	651	680	679	306	159	418	634	607	830	556
Acap2	181	207	168	204	252	240	241	191	126	174	124	129	105
Acap3	216	149	197	63	51	76	149	188	144	232	30	34	36
Acat1	1304	951	1234	2669	2534	2571	632	735	877	970	2190	2355	1996
Acat2	365	471	627	2606	2497	2552	380	421	713	1086	4778	5198	4835
Acat3	20	18	39	2	6	7	30	16	20	32	2	2	6
Acbd3	138	152	181	147	135	148	200	219	163	264	139	181	97
Acbd4	314	305	302	272	253	255	260	310	381	209	158	194	186
Acbd5	567	433	706	589	576	655	314	458	470	471	464	544	414
Acbd6	74	69	40	87	78	88	70	73	63	69	84	88	56
Acbd7	0	0	2	3	4	3	2	1	1	0	2	4	1
Accs	74	69	61	120	103	119	59	62	56	60	63	57	59
Accsl	0	1	0	1	1	2	1	0	0	0	1	0	2
Acd	488	556	690	878	993	1060	451	639	598	644	644	813	587
Ace	254	330	388	302	595	593	576	951	926	412	189	199	72
Ace2	0	0	0	0	0	0	1	1	0	0	0	1	1
Ace3	0	0	0	0	0	0	0	0	3	0	0	0	0
Acer1	0	0	0	0	0	1	1	0	1	0	0	0	0
Acer2	19	33	26	0	1	0	43	50	26	19	2	2	0
Acer3	493	394	379	446	470	490	353	395	258	425	492	502	518
Ache	12	4	7	5	9	7	9	14	9	6	12	10	7
Acin1	467	438	381	293	364	414	363	495	449	396	269	311	153
Ackr1	9	11	21	1	0	0	1	9	15	10	0	0	0
Ackr2	0	6	3	0	0	0	5	3	1	12	0	0	0
Ackr3	142	395	79	389	474	570	601	356	125	592	632	701	589
Ackr4	2	3	0	0	2	1	24	14	4	0	0	0	0
Acly	839	943	1133	2808	3071	3029	1224	1467	1276	1742	4935	5642	3340
Acmsd	1	0	2	0	0	0	1	0	0	0	0	0	0
Acnat1	1	0	0	0	0	0	5	1	0	0	3	0	0
Acnat2	1	0	0	0	0	0	0	0	0	0	0	0	0
Aco1	612	442	469	805	886	925	379	480	526	624	872	950	687
Aco2	1153	1414	1208	3429	3576	3861	1579	1431	1509	1779	3474	3725	2831
Acot1	7	13	8	2	1	3	10	2	2	10	3	1	2
Acot10	49	41	37	0	0	0	39	48	30	64	2	0	0
Acot11	5	12	11	5	2	4	17	9	8	9	4	2	2
Acot12	0	2	0	0	0	0	0	0	4	0	1	0	0
Acot13	263	252	271	412	408	416	245	299	221	226	418	379	430
Acot2	72	111	73	60	68	51	104	80	136	81	37	43	42
Acot3	0	0	0	0	0	0	3	0	0	0	0	0	0
Acot4	0	1	1	0	0	0	3	0	5	1	0	0	0
Acot5	0	0	0	1	0	0	0	0	0	0	0	0	0
Acot6	3	2	1	1	0	0	2	1	0	1	0	0	0
Acot7	1207	1256	1109	3485	3726	4112	1041	1055	1391	1839	3743	4218	3152
Acot8	128	132	126	195	209	225	112	154	151	124	146	173	133
Acot9	726	849	718	1532	1535	1620	911	805	487	949	1395	1522	1444
Acox1	794	725	680	779	859	883	820	1062	731	741	560	648	391
Acox2	102	5	7	123	147	150	12	28	23	68	166	199	99
Acox3	178	135	132	89	84	95	132	145	107	180	79	95	62
Acoxl	5	9	9	8	9	5	8	6	4	10	5	4	14
Acp1	248	185	262	3608	3555	3854	166	243	351	368	3578	3717	3268
Acp2	848	526	820	417	462	521	507	686	642	630	304	350	257
Acp5	853	768	522	1108	1200	1296	6515	923	872	1961	1053	1176	889
Acp6	230	230	256	560	638	716	223	354	253	168	427	554	367
Acpp	23	25	7	7	5	5	8	17	4	65	23	18	19
Acpt	1	0	0	1	0	1	0	0	0	0	0	0	0
Acr	1	1	0	0	0	0	2	1	2	2	0	0	0
Acrbp	29	30	51	9	7	11	35	87	32	34	8	11	2
Acrv1	0	0	2	0	0	0	0	0	0	0	0	0	0
Acsbg1	173	197	196	1366	1624	1662	260	203	179	1962	1973	2248	1397
Acsbg2	2	0	0	1	0	0	1	0	5	4	2	1	1
Acsf2	40	39	36	22	27	23	38	49	18	37	12	23	13
Acsf3	67	71	55	103	144	166	52	47	81	70	121	131	84
Acsl1	138	132	131	139	173	176	120	116	135	152	172	160	109
Acsl3	239	166	232	228	267	290	129	192	244	185	348	310	283
Acsl4	2029	2502	2014	4348	4506	4577	2174	2279	1168	3282	4434	4669	3480
Acsl5	820	1111	805	1769	1823	1904	853	893	1108	1831	1824	2028	1795
Acsl6	21	27	16	133	136	144	19	25	74	39	97	120	91
Acsm1	1	0	0	0	0	0	1	1	0	0	0	0	0
Acsm2	0	1	0	0	0	0	1	0	1	0	0	0	0
Acsm3	1	0	0	3	1	1	0	4	2	1	1	1	2
Acsm4	0	0	0	0	0	0	2	0	0	0	0	0	0
Acsm5	0	0	0	0	0	0	0	3	1	0	0	0	0
Acss1	64	42	55	0	0	0	11	28	49	14	0	0	0
Acss2	103	59	103	214	192	205	28	58	74	29	153	188	133
Acss2os	7	1	1	0	0	0	0	2	2	0	0	0	0
Acss3	3	1	4	0	0	0	9	6	1	23	0	0	0
Acta1	489	1	6	1	1	0	19	0	0	8	1	2	0
Acta2	219	532	242	0	0	0	1710	386	139	2523	0	0	2
Actb	89600	90557	103277	82411	99003	100407	95213	100477	92727	157995	102487	119949	69597
Actbl2	0	0	0	0	0	0	0	0	0	0	0	0	0
Actc1	9	4	3	0	0	0	1	10	4	4	0	0	0
Actg1	3181	4296	4083	32673	39825	41077	4777	4315	3786	6233	42056	50140	27875
Actg2	46	59	26	0	0	2	157	41	24	534	0	3	1
Actl10	1	0	0	0	0	0	2	0	0	1	0	0	1
Actl11	0	0	0	0	0	0	0	0	0	0	0	0	0
Actl6a	705	769	1178	1250	1300	1403	596	842	931	938	1591	1680	1597
Actl6b	0	0	1	0	0	0	0	0	0	1	0	0	0
Actl7a	0	0	0	0	0	0	0	1	0	0	0	0	0
Actl7b	0	0	2	0	0	0	0	2	2	0	0	0	0
Actl9	0	0	0	0	0	0	0	1	0	0	1	1	0
Actn1	1321	1241	1221	1401	1737	1681	1359	1282	1590	1908	1502	1658	941
Actn2	38	1	1	0	0	0	2	0	1	1	0	0	0
Actn3	4	0	3	0	2	0	6	0	2	3	0	0	0
Actn4	2652	2357	2119	1921	2605	2470	1709	2155	1830	2464	1354	1876	1158
Actr10	953	1011	1290	2384	2339	2561	872	1017	1253	1276	2290	2515	2176
Actr1a	953	1038	1181	759	980	971	1089	1236	960	1722	802	921	752
Actr1b	894	810	782	919	1014	1051	744	881	865	1231	884	1052	758
Actr2	3253	3772	3906	2711	2820	2890	2781	3133	2740	5193	3403	3579	2662
Actr3	1980	1654	1467	1090	1246	1319	1360	1621	1205	1870	1120	1434	1227
Actr3b	7	64	6	0	2	2	17	4	11	12	4	6	2
Actr5	21	8	10	13	15	10	15	19	8	5	7	16	9
Actr6	254	229	219	428	418	461	204	249	319	270	393	351	360
Actr8	285	214	202	362	367	394	155	186	182	228	323	390	292
Actrt1	0	0	0	0	0	0	0	0	0	0	0	0	0
Actrt2	0	0	0	0	0	0	0	0	0	0	0	0	0
Actrt3	0	0	0	0	2	0	0	0	0	0	0	3	0
Acvr1	101	121	98	72	88	83	153	136	105	129	48	88	50
Acvr1b	33	47	41	22	27	21	76	55	41	64	27	15	9
Acvr1c	2	0	0	1	0	0	3	0	6	1	0	0	0
Acvr2a	74	59	60	35	29	35	50	49	46	76	31	39	26
Acvr2b	19	24	18	8	15	13	24	24	34	17	8	9	2
Acvrl1	109	154	85	2	3	4	158	222	139	245	8	9	5
Acy1	304	192	360	290	315	310	165	305	496	155	237	305	188
Acy3	15	17	12	86	80	93	27	25	17	33	58	74	31
Acyp1	127	65	97	322	302	310	86	98	129	62	199	213	234
Acyp2	88	63	60	91	87	87	106	105	100	129	97	108	88
Ada	215	180	184	59	69	55	116	250	161	154	71	77	72
Adad1	0	0	0	0	0	0	2	0	0	0	0	0	0
Adad2	0	0	0	0	0	0	0	0	0	0	0	0	0
Adal	77	76	81	59	72	62	63	59	106	77	57	71	45
Adam10	1126	1534	1326	789	884	926	1032	1259	992	1582	845	939	665
Adam11	21	12	19	7	14	13	9	15	11	13	4	6	5
Adam12	11	26	17	5	8	5	141	16	10	229	24	44	22
Adam15	510	473	616	262	355	334	425	765	298	499	179	227	147
Adam17	882	885	983	1350	1419	1570	805	981	1327	1129	1230	1355	958
Adam18	1	0	5	0	1	0	1	3	1	6	2	2	1
Adam19	76	213	135	457	540	553	192	146	91	510	279	351	249
Adam1a	5	4	2	0	4	0	1	4	5	6	0	0	1
Adam1b	0	0	0	0	0	0	0	0	0	0	0	0	0
Adam2	0	0	0	0	1	0	2	0	1	0	0	0	0
Adam20	0	0	0	0	0	0	0	0	0	0	0	0	0
Adam21	7	3	6	0	4	2	3	1	5	3	0	0	0
Adam22	15	10	10	5	1	7	17	14	14	16	4	7	4
Adam23	3	5	5	0	0	0	1	0	5	10	0	0	0
Adam24	0	0	0	0	0	0	0	0	0	0	0	0	0
Adam25	0	0	0	0	0	0	0	0	0	0	0	0	0
Adam26a	0	0	0	0	0	0	0	0	0	0	0	0	0
Adam26b	0	0	0	0	0	0	0	0	0	0	0	0	0
Adam28	2	7	3	0	0	2	4	4	4	0	2	1	0
Adam29	0	0	0	0	0	0	1	0	1	0	0	0	0
Adam3	75	19	66	77	86	60	30	44	24	62	71	89	65
Adam30	0	0	0	0	0	0	2	0	0	0	0	0	0
Adam32	5	7	3	0	2	1	10	0	3	6	0	0	1
Adam33	162	55	106	47	42	50	30	86	180	113	13	19	18
Adam34	0	0	0	1	0	0	0	0	0	0	0	0	0
Adam39	0	0	0	1	0	0	0	0	0	0	0	0	0
Adam4	3	5	4	3	2	2	1	4	9	6	1	0	0
Adam5	6	2	2	12	9	9	4	10	3	6	6	8	5
Adam6a	0	0	0	0	0	0	0	0	0	0	0	0	0
Adam6b	0	0	0	0	0	0	0	0	0	0	1	0	0
Adam7	0	0	1	0	0	0	1	0	1	0	0	0	0
Adam8	793	1321	730	763	874	897	1384	1509	1544	1842	1085	1154	777
[truncated: 22,394 more rows]
