# Supplementary material for: Comparison of breast cancer metastasis models reveals a possible mechanism of tumor aggressiveness
Source: Cell Death Dis. 2018 Oct 10;9(10):1040. doi: 10.1038/s41419-018-1094-8 (PMC6180100; doi:10.1038/s41419-018-1094-8)
Supplement: Supplementary file 10 — Supplementary table 8 [file 41419_2018_1094_MOESM10_ESM.csv]

Gene Symbol	Pubmed Counts
SDC2	60
SOX5	36
JMJD1C	10
NOVA1	14
HAS2	225
MITF	969
REV1	38
SLC1A1	31
SH3BP5	6
CELF2	11
MTSS1	80
ITPR1	60
GRHL2	35
SPIN1	5
KPNB1	18
FOXO1	848
RAB23	28
FBXW11	12
FRS2	82
ZHX1	8
SPEN	43
PRKAR1A	305
PTP4A1	41
SLC39A1	19
ZHX2	20
SOX6	29
NIPBL	13
MAP2K1	618
GAN	28125
HOOK3	6
E2F5	60
GALNT2	6
BACH2	50
ATXN1	25
DDAH1	7
EBF3	17
TACC1	38
PRKCE	116
HBEGF	248
EPHA3	82
TLL1	5
MAGI1	17
INPP5A	8
ARHGEF12	15
RAB35	8
GPM6A	6
CTDSP1	9
KRAS	8280
FYN	430
ABAT	16
PLCB4	14
FOXF2	26
PLOD2	27
MTOR	10626
IRS1	488
MSN	923
RNF139	17
ELL2	12
ZIC2	22
NHLH2	6
CPEB4	23
LRIG1	104
CAMK2N1	14
GPHN	6
GNAQ	248
INSIG2	11
ALK	4049
SH3KBP1	21
CTNND1	28
EIF5	10
EPB41L3	68
HDAC9	55
ZFP36L1	20
DLAT	13
PMEPA1	48
LAMC1	28
CD164	19
HBP1	38
NUAK1	36
JAZF1	77
HOXA5	103
CDC42BPB	8
NR4A3	87
ITPR2	16
FOXO3	602
CBFA2T3	51
ATG9A	10
NTN4	25
SEC62	12
MTMR3	8
GNAI3	6
RASA1	59
ATG16L1	32
VLDLR	25
TSC22D3	17
KMT2A	80
EZR	35
ETF1	5
KTN1	7
VCL	58
PCDH8	20
FOXN3	19
CACNA2D2	24
AZIN1	16
CREB1	356
FNDC3B	20
MORF4L1	6
RGS2	33
RAPGEF4	11
CREB3L2	48
CELF1	23
ERC2	5
OGT	95
FOXK2	9
PTGER3	49
LDB2	9
MED1	184
LCOR	9
FMR1	54
CACNA1C	13
TRIB3	64
VAMP3	11
ADD3	12
TNS3	11
EPAS1	89
UCK2	12
CELSR1	9
SLC7A8	16
TP53INP1	75
ABCA1	113
NAMPT	138
RYK	51
CNN3	7
MRAS	35
FGF9	74
MAP3K3	28
IGF1R	2966
PTPN9	12
FOXQ1	49
SMAD7	360
INTS6	14
GPC3	403
AMOTL2	8
RAB8B	5
EXT1	228
SP3	347
BCL2	4538
PRRX1	41
MAP2K3	44
OGDH	13
ZIC3	8
NUS1	6
LGI1	104
COL13A1	5
ARHGEF3	8
ACVR1	61
RAC1	1534
EPB41L4B	10
RDX	16
HES1	509
MBNL1	14
PPP3CA	13
FN1	265
SLC22A5	24
OVOL1	12
PPM1F	7
SLC25A1	6
CAMTA1	47
PPP1R12A	22
PAPPA	187
TOX	185
DOCK4	10
FXR1	19
AGO1	30
BNC2	16
ABCE1	28
PCDH17	20
CPEB1	26
TBL1X	12
CRKL	224
PHF6	40
NUMB	286
SCN2A	42
RHPN2	9
YES1	71
PDGFRA	1230
TAB3	14
EVI5	10
ASH1L	21
RICTOR	233
PDE7B	10
EFNB2	40
SHOX2	28
HMGCR	80
NPTX2	22
GRIA1	7
GPM6B	11
MECOM	291
STK17A	14
SLC1A2	23
KCNH5	7
PAIP2	5
DOCK1	30
MYB	1409
ARHGAP24	10
MAK	1184
PAK1	415
TM9SF4	6
SLC12A5	6
EP300	337
ESRRG	51
SCN3A	6
TCF7L2	331
TAF15	40
FHL1	30
CUL5	19
SLC16A7	21
TPM1	54
SMAD1	248
CNNM3	5
CASP2	73
ARHGEF7	23
PLAGL1	62
HSPA2	28
ZEB1	1051
SLC12A6	6
TBX15	6
MFHAS1	12
PAX6	188
QKI	53
PAFAH1B1	18
ACVR2A	22
PALLD	10
LRP6	147
ARHGAP6	5
DHCR24	30
SLC9A2	7
FOXP2	13
ISL1	33
ARID4A	85
YWHAG	13
GNA13	30
ARRDC3	10
EDEM1	6
ADRA2C	9
GCNT1	10
ABCD1	16
NCAM1	243
IGF2BP1	46
KIF5B	82
SEMA6A	10
ADK	49
PIK3C2A	13
AVIL	67
EIF4EBP2	15
SHC4	6
RGS17	15
ATXN3	20
ELL	521
LRRC4	26
RAB10	6
EOMES	64
ARID5B	58
ABCA2	24
LCP1	24
STAG1	15
JMJD6	15
MAGI3	12
SLC18A3	12
SYNE2	10
ONECUT2	14
PCDH10	53
ANTXR2	18
NF1	3412
BASP1	14
NAV3	23
ADAMTS18	13
AK3	8
STXBP5	5
EEA1	31
CEP170	7
LPP	90
PROK2	26
FOXO4	80
ANLN	29
ARF4	9
STARD7	7
CTSB	139
COL9A1	5
MOB1B	9
CCND2	509
SIN3B	20
GJC1	5
PCMT1	6
AHR	1315
CAV1	565
DSCAM	7
INA	437
ERG	1521
ATP2B4	6
EGR3	44
AJAP1	30
RALB	67
DEPDC1	20
DCX	56
HOMER1	5
SLC6A9	8
TGFBR1	153
TBC1D4	6
DOK4	7
KLF3	10
SLC24A4	7
GNE	28
HOXA9	446
BCL11A	74
TIAM1	174
GAP43	40
CHMP2B	5
PBX2	27
MAP1B	43
MKL2	12
SHC1	237
APPL1	22
TAF12	9
CBX6	6
RARG	17
STK19	5
PIK3R1	164
SCN9A	23
TBX1	12
RAP2B	20
MYO1C	5
GRM5	26
TNS1	10
CADM1	191
CORO1C	7
CCDC88A	51
BCR	22059
FZD3	45
CABLES1	19
PRDM16	52
RASSF8	11
TAC1	30
XIAP	1739
ELAVL2	23
SETD7	24
TLN1	39
CBX5	7
PHACTR4	7
SNAP23	16
CADM2	11
GAD2	7
MAP3K2	26
LIPG	10
NACC1	31
SPRY3	6
VGLL3	10
MTRR	137
CCNJ	7
HDAC7	46
NETO2	6
CLPTM1L	110
GDNF	362
NRXN1	8
REPS2	10
TOX3	70
THBS2	43
SLC26A4	39
KCNJ2	5
ASPN	25
CLOCK	790
SLCO3A1	9
CAPNS1	20
ANXA11	9
ATG7	322
EEF1E1	7
GRB2	636
CTTN	170
EDNRA	17
TCF4	694
TNPO1	6
GRM1	47
PDE8B	19
CCNG2	51
RAB40B	5
PDK1	436
ST7	28
F13A1	8
USP5	9
KAT7	15
RDH11	6
PHIP	423
PRIMA1	18
MECP2	158
ARHGAP29	6
DIXDC1	15
PC	156964
LMTK3	24
SLC39A10	6
TEAD1	73
SCN1A	12
IDS	248
UBE2L3	12
DDIT3	920
SS18	171
AATK	6
CERS2	39
SOS1	121
STK17B	12
RND3	53
EBF1	93
RAD23B	53
DENR	5
NRN1	7
TWIST1	906
SEZ6L	7
UNC5D	7
SRSF6	16
TBX5	25
ARL4C	7
GRK6	16
CCNG1	111
VAMP8	16
NPAS3	5
DAB2	123
GIT2	8
LAMP2	62
PCCA	26
RAB27A	76
MKRN1	8
FAT3	12
TAOK1	6
STC2	60
TPD52	78
CUL4A	79
RET	3866
DYRK2	35
SCUBE3	7
CAMKK2	26
USP15	12
ELAVL1	185
RCC2	11
RPS6KA6	17
STK33	16
MAF	482
LMTK2	12
MTF1	8
CLIC5	8
ERBB4	685
CALD1	13
DEPTOR	54
RECK	538
NDST1	11
BRMS1L	5
DIAPH2	12
KIAA1324	5
MPP1	5
DLEU7	11
DCUN1D1	13
AFF4	10
DTL	33
CDC42BPA	12
MTDH	297
NEK7	5
ST3GAL3	8
COL5A1	21
COL4A6	40
S100PBP	8
SLC7A2	7
DDX3X	78
ELMO1	19
HIF1AN	53
MYO5B	8
CTDSP2	5
FAM57A	8
TNKS2	22
PRKACB	22
TFAP2B	31
PHLDB1	26
SEMA5A	18
WASF2	22
KLF5	159
CYGB	33
TNFAIP8	34
NPTX1	7
TOPORS	9
NHS	18963
RAD51	1071
LHX1	16
TP53INP2	8
CALCR	6
KDM5A	39
DUSP22	32
ANP32B	14
CD2AP	19
TPR	189
PLCG1	51
MTCH2	8
USP6	42
FLOT2	18
L1CAM	345
ANKRD28	6
ADAM22	13
PCDH11Y	5
OR51E2	22
MET	20259
RBPMS	6
PFN1	58
PFKFB3	73
CACNA1G	86
FADS1	22
USP13	8
NSD3	20
PTH	2424
PCLO	7
CACNA1E	7
WIPF1	14
LDB1	29
ECT2	75
NR3C1	78
TFRC	65
AHNAK	30
CERS6	20
EFNA1	31
CACNA2D1	14
PAK2	71
ACVR2B	13
CALCRL	22
ITGA6	70
MEF2C	70
ADAM19	19
MEF2D	43
PDLIM7	51
BAALC	96
CBX2	11
SIRT1	794
SGK3	23
MMAB	17
EI24	14
ST3GAL2	7
TBR1	6
SLC35C1	5
KLF13	5
TRIM37	13
TRPS1	44
SLC5A3	6
PGRMC2	9
CCND1	2861
SIK1	18
PYGO2	27
KIDINS220	10
CFL1	59
EFNA5	7
RBFOX1	14
PURA	55
MLLT1	50
DR1	177
TRPC5	17
FEM1B	8
BCL2L12	53
ARHGDIA	42
ASTN1	5
TBL1XR1	43
SLC4A4	11
CCNY	33
DAB2IP	82
SRPK1	46
BMT2	6
SEC14L2	18
KDM6A	86
PPP6C	19
TARBP1	6
SIK2	15
ASAP1	28
CACNA1B	7
METAP2	40
EDNRB	95
FST	91
STMN2	9
ARID2	48
SFRP4	142
FOXP1	231
RGS5	41
LIMS1	36
FSTL1	26
C1GALT1	15
SESN3	11
RNLS	5
RSU1	13
RNF41	24
CDK12	30
PTPRG	47
MMP16	49
VTI1A	15
SLC29A3	9
DST	283
AGO4	7
NDUFA4L2	8
GREM1	78
ALKBH1	5
DBT	382
GK	251
CROT	5
UBR1	5
CYLD	242
CPEB2	8
UBE2Q2	5
TSGA10	10
RIOK3	5
MTM1	13
LEPR	201
GPR137	10
NIN	119
CSF1	123
SLC39A9	6
NAP1L1	17
ABI2	10
RAB34	7
DAAM1	13
TTN	95
NDRG1	232
SMC2	10
PAX5	629
DPYD	204
FNTA	10
PEG10	50
GPC1	23
VANGL2	17
SEMA6D	9
PTPMT1	5
MBD4	77
TPM2	21
CD160	26
CALU	388
PTPN4	6
PER2	146
SPRED1	50
CNOT6	6
NSD2	27
ACVR1B	34
FGD4	7
SBDS	37
LOXL4	26
NRG1	184
RBM5	37
IRF6	51
FOSL2	35
DZIP1	5
RUNX1	2136
NR1D2	7
LHX3	8
EPB41L2	40
CNTNAP2	36
MAL2	25
COL4A4	8
CDC27	33
SLC4A7	27
PJA2	5
TNFSF11	482
USP9X	67
ATP7A	79
SOCS7	12
NIT1	6
TRIM32	13
ANK3	12
NECTIN1	26
ACPP	35
RYR3	101
POU2F3	5
ZEB2	409
RCAN1	26
AQP2	21
CD47	266
ATOH8	5
SNAI2	315
MLEC	6
SH3GLB1	20
ZMYND11	14
PRC1	852
SYNCRIP	7
CD59	296
FGF13	24
ETV3	5
ULBP1	75
SH2D1A	53
EIF4A2	8
ERLIN2	5
CEBPA	809
SP7	30
CTDSPL	27
SASH1	25
NEDD4	106
EGLN1	121
TYRO3	87
NCOA1	159
SLC46A1	13
DCLRE1B	5
AFF2	7
CNOT7	8
SOS2	5
KCNN3	14
GFRA1	67
SOBP	68
CLTC	43
CDK6	1201
OLFM1	5
DNMT3A	751
SCARB1	93
BCL2L13	8
FLOT1	21
CDC14A	8
GNAO1	14
PRUNE2	18
PLXNA3	5
PCSK6	46
KAT6B	11
IL16	96
ZNF577	5
CRTC3	13
CCND3	356
SLC12A2	29
YWHAE	68
EPHB1	38
IL17RD	11
PTPRN2	23
PRKAA2	35
PRCP	5
HSP90AA1	38
CD36	412
POU2F1	92
FZD6	38
RLIM	6
BAP1	442
PI15	10
IQSEC1	14
S1PR2	35
SLC23A2	22
ADAMTS5	31
GRID2	6
CAMK4	17
DSG2	60
CDC37	84
WASL	50
CDK1	1050
ZFHX3	36
MTR	309
TNFSF4	45
GLB1	11
TMEM127	73
FILIP1	7
PGK1	95
DAB1	12
ZNF148	29
PRPS2	6
IGF2BP3	49
DICER1	383
SPAG8	5
HTR2C	6
PRKAB2	8
FZD1	47
DNAJB8	7
FBXO32	41
CD1D	291
SP1	2425
LHX6	10
TMSB10	11
TRIO	161
TGIF2	20
ZFP36	77
HTR2B	12
MAPK9	15
PRLR	178
APPBP2	7
TRPM3	19
NFAT5	30
KIF1B	47
ECE2	6
AQP5	70
ILF3	25
SATB2	82
TNIK	22
ATRX	308
ATG2B	17
GIPR	14
ETS2	191
PITPNM3	9
TLE4	20
RBM14	10
GDA	347
CLEC2D	5
RPS6KB1	53
WNT5A	485
BCL9	56
PRKCI	21
MAP4K4	36
CGGBP1	9
BMP3	37
SHOC2	18
RAB5B	12
NCOA4	105
NAV1	104
RPRD1B	6
PHC3	7
RASSF1	865
LATS2	140
FGF5	35
FNBP1	8
NKX2-2	54
SGMS1	10
HTR4	7
PLD1	97
FLT1	325
ANK2	7
RHOJ	12
ENAH	59
EDAR	9
CDK13	5
KCNMA1	42
KIF3B	8
PDSS2	7
TOM1L1	10
CAP1	38
MT1E	11
CSNK1A1	21
PKHD1	112
ACTR3	18
STX17	11
IPO8	12
POLI	391
CD300A	8
PARD3B	5
LRRC15	7
KITLG	56
MGAT5	38
RAB3IP	5
MFF	24
RAPGEF2	8
RAB21	11
TMOD1	9
SRSF3	45
RIT1	18
ANTXR1	39
PRR11	10
TPT1	24
KLRB1	33
COL4A2	56
STAR	1230
PPM1A	18
RNF8	36
SNX27	5
ROBO1	102
POU6F2	6
NRCAM	41
GRIN2B	10
BDKRB2	6
WNK1	23
BDH1	5
MARCKS	116
UPRT	56
TSPAN4	6
NAV2	7
ADAM23	24
AS3MT	15
SLC2A3	97
ERBB3	926
GCH1	8
WSB1	13
TRIM33	35
KDM2B	16
AFF1	96
RRAS	43
PRKAA1	89
PODXL	48
SACS	323
ELOVL5	8
RAB2A	9
PTPRB	10
EPHA7	51
PDE4D	40
PTPRE	18
TRPM7	83
HMGA2	688
TFDP2	12
LARP1	14
CRB1	27
CLDN1	261
PRKAR2B	41
PDE10A	12
TFAP2A	476
PATZ1	19
TRIM13	7
PIAS2	9
BCL10	279
PCDH9	13
LRIG2	22
CYP51A1	12
GATA6	144
PRKACA	65
CAP2	16
SSX3	6
SFPQ	51
HMGB2	48
TOP2A	2168
CREB3L1	37
GNA11	165
CCNA1	125
RPP30	5
RALGDS	95
FOXR2	13
PIK3AP1	9
SCP2	20
NOX4	139
NDC1	5
PTPRZ1	59
CERS5	6
NEDD9	120
CCL22	189
ZNF24	9
CLEC11A	6
CDKN1C	262
CUL3	82
SPECC1	6
ATF7IP	19
STN1	10
RLF	30
YWHAH	16
TXLNA	8
CNOT2	8
CBL	685
PPCS	67
ZFYVE16	7
ROCK1	258
ELAVL4	64
SON	2705
MYO5A	21
PDE1A	6
BTLA	68
FAM19A4	13
RPIA	6
ACO1	9
STARD13	25
HOXA10	154
AKAP2	6
EIF4G2	15
