# Supplementary material for: Comparison of breast cancer metastasis models reveals a possible mechanism of tumor aggressiveness
Source: Cell Death Dis. 2018 Oct 10;9(10):1040. doi: 10.1038/s41419-018-1094-8 (PMC6180100; doi:10.1038/s41419-018-1094-8)
Supplement: Supplementary file 11 — Supplementary table 9 [file 41419_2018_1094_MOESM11_ESM.csv]

Gene	Gene name	Cancer	High	Medium	Low	Not detected
ENSG00000164163	ABCE1	breast cancer	3	7	1	0
ENSG00000049656	CLPTM1L	breast cancer	1	5	2	4
ENSG00000113161	HMGCR	breast cancer	1	2	7	2
ENSG00000136167	LCP1	breast cancer	0	0	0	12
ENSG00000172818	OVOL1	breast cancer	0	0	1	11
ENSG00000104205	SGK3	breast cancer	0	0	1	8
ENSG00000182957	SPATA13	breast cancer	0	3	5	4
ENSG00000116679	IVNS1ABP	breast cancer	0	6	5	0
ENSG00000171735	CAMTA1	breast cancer	0	0	4	7
ENSG00000124225	PMEPA1	breast cancer	0	3	6	2
ENSG00000072042	RDH11	breast cancer	0	0	0	10
ENSG00000163558	PRKCI	breast cancer	0	5	5	2
